# Supplementary material for: Overall Survival of Hungarian Cancer Patients Diagnosed Between 2011 and 2019, Based on the Health Insurance Fund Database
Source: Cancers (Basel). 2025 May 15;17(10):1670. doi: 10.3390/cancers17101670 (PMC12110003; doi:10.3390/cancers17101670)
Supplement: Supplementary file 1 [file cancers-17-01670-s001.zip › HCE OS manuscript supplementary Tables S1-S4 20250430.xlsx]

## Sheet: Supp TS1
Supplementary Table S1 Number of patients diagnosed with different cancer types during the different study periods
Types of Tumor	Gender	2011-2012	2015-2016	2017-2018	2019	2011-2014	2015-2019
All sites excl. non-melanoma (C00-97)	Men	59125	58320	56983	27970	118238	143273
	Women	59809	60202	58433	28705	119957	147340
	Total	118934	118522	115416	56675	238195	290613
Bladder cancer (C67)	Men	3875	3743	3710	1797	7705	9250
	Women	1803	1770	1670	866	3569	4306
	Total	5678	5513	5380	2663	11274	13556
Breast cancer (C50)	Men	153	143	165	92	321	400
	Women	15138	15185	15051	7305	30150	37541
	Total	15291	15328	15216	7397	30471	37941
Cancer of brain and CNS (C70-72)	Men	1121	1019	996	489	2232	2504
	Women	1080	926	958	424	2127	2308
	Total	2201	1945	1954	913	4359	4812
Cancer of lip, oral cavity and pharynx (C00-14)	Men	3696	3396	3050	1509	7203	7955
	Women	1203	1225	1162	552	2437	2939
	Total	4899	4621	4212	2061	9640	10894
Cancer of the corpus uteri (C54)	Women	2647	2898	2798	1463	5312	7159
	Total	2647	2898	2798	1463	5312	7159
Cervical cancer (C53)	Women	2045	2075	1752	822	4084	4649
	Total	2045	2075	1752	822	4084	4649
Colorectum cancer (C18-21)	Men	10237	10262	10122	5293	20541	25677
	Women	8614	8194	7943	3978	16961	20115
	Total	18851	18456	18065	9271	37502	45792
Gallbladder cancer (C23-24)	Men	431	463	485	199	940	1147
	Women	799	731	629	286	1569	1646
	Total	1230	1194	1114	485	2509	2793
Hodgkin tumor (C81)	Men	262	273	229	113	540	615
	Women	257	225	232	91	504	548
	Total	519	498	461	204	1044	1163
Kidney cancer (C64-65)	Men	2232	2318	2274	1081	4440	5673
	Women	1666	1637	1579	817	3354	4033
	Total	3898	3955	3853	1898	7794	9706
Larynx cancer (C32)	Men	1413	1281	1167	546	2790	2994
	Women	263	228	184	89	514	501
	Total	1676	1509	1351	635	3304	3495
Leukemia (C91-95)	Men	1919	1948	1984	950	3885	4882
	Women	1840	1765	1744	817	3724	4326
	Total	3759	3713	3728	1767	7609	9208
Liver cancer (C22)	Men	1227	1273	1247	659	2433	3179
	Women	682	680	636	326	1307	1642
	Total	1909	1953	1883	985	3740	4821
Lung cancer (C33-34)	Men	12162	11040	10778	4787	23552	26605
	Women	7379	7609	7623	3711	14891	18943
	Total	19541	18649	18401	8498	38443	45548
Melanoma of the skin (C43)	Men	1854	2240	2174	1122	3883	5536
	Women	2131	2509	2394	1181	4436	6084
	Total	3985	4749	4568	2303	8319	11620
Multiple myeloma (C88+C90)	Men	481	526	613	268	1043	1407
	Women	683	659	687	327	1337	1673
	Total	1164	1185	1300	595	2380	3080
Non-Hodgkin lymphoma (C82-86, C96)	Men	1434	1540	1575	855	2995	3970
	Women	1637	1764	1787	1018	3599	4569
	Total	3071	3304	3362	1873	6594	8539
Oesophagus cancer (C15)	Men	947	925	846	430	1885	2201
	Women	260	224	189	100	508	513
	Total	1207	1149	1035	530	2393	2714
Other	Men	2526	2440	2408	1173	4946	6021
	Women	2983	2963	2804	1311	5901	7078
	Total	5509	5403	5212	2484	10847	13099
Ovarian cancer (C56)	Women	2096	2098	2027	936	4237	5061
	Total	2096	2098	2027	936	4237	5061
Pancreas cancer (C25)	Men	1936	2031	2073	1014	3898	5118
	Women	1978	2192	2167	1080	4139	5439
	Total	3914	4223	4240	2094	8037	10557
Prostate cancer (C61)	Men	7516	7978	7847	4022	15863	19847
	Total	7516	7978	7847	4022	15863	19847
Stomach cancer (C16)	Men	2186	1964	1788	862	4239	4614
	Women	1706	1520	1360	598	3296	3478
	Total	3892	3484	3148	1460	7535	8092
Testicular cancer (C62)	Men	1265	1170	1115	510	2375	2795
	Total	1265	1170	1115	510	2375	2795
Thyroid cancer (C73)	Men	252	347	337	199	529	883
	Women	919	1125	1057	607	2001	2789
	Total	1171	1472	1394	806	2530	3672

## Sheet: Supp TS2 - Total
Supplementary table S2 Number of patients alive since diagnosis by sex and age for different cancer types
		2011-2012											2011-2014											2015-2016											2015-2019											2017-2018
Types of Tumor - Total	Gender	1	2	3	4	5	6	12	24	36	48	60	1	2	3	4	5	6	12	24	36	48	60	1	2	3	4	5	6	12	24	36	48	60	1	2	3	4	5	6	12	24	36	48	60	1	2	3	4
All sites excl. non-melanoma (C00-97)	Men	59125	55382	50871	48216	46229	44591	38063	30965	27189	24564	22550	118238	111114	102322	97058	93151	89956	77033	63004	55381	50172	46138	58320	55031	50978	48537	46765	45220	39087	32443	28633	25984	23874	143273	135055	125062	119094	114811	111198	96633	80498	68965	49738	33923	56983	53651	49673	47265
	Women	59809	56585	53015	50912	49457	48273	43595	38053	34793	32436	30575	119957	113745	106713	102551	99648	97284	87897	76838	70243	65582	61853	60202	57401	54071	52137	50676	49556	45045	39846	36688	34300	32323	147340	140239	132174	127429	124022	121303	110449	97800	87030	64852	45479	58433	55530	52344	50390
	Total	118934	111967	103886	99128	95686	92864	81658	69018	61982	57000	53125	238195	224859	209035	199609	192799	187240	164930	139842	125624	115754	107991	118522	112432	105049	100674	97441	94776	84132	72289	65321	60284	56197	290613	275294	257236	246523	238833	232501	207082	178298	155995	114590	79402	115416	109181	102017	97655
Bladder cancer (C67)	Men	3875	3756	3644	3555	3474	3415	3076	2710	2450	2264	2077	7705	7480	7264	7091	6949	6823	6188	5441	4937	4533	4167	3743	3631	3532	3461	3397	3325	3033	2666	2433	2231	2038	9250	8980	8697	8522	8374	8221	7529	6588	5800	4226	2890	3710	3594	3474	3402
	Women	1803	1734	1673	1636	1607	1582	1454	1306	1216	1153	1098	3569	3428	3311	3232	3179	3131	2864	2566	2380	2227	2116	1770	1722	1675	1629	1594	1568	1431	1287	1206	1144	1078	4306	4179	4058	3958	3871	3791	3467	3111	2814	2111	1505	1670	1614	1561	1527
	Total	5678	5490	5317	5191	5081	4997	4530	4016	3666	3417	3175	11274	10908	10575	10323	10128	9954	9052	8007	7317	6760	6283	5513	5353	5207	5090	4991	4893	4464	3953	3639	3375	3116	13556	13159	12755	12480	12245	12012	10996	9699	8614	6337	4395	5380	5208	5035	4929
Breast cancer (C50)	Men	153	150	148	146	144	142	133	120	107	95	88	321	315	308	302	299	296	281	253	225	209	194	143	140	133	128	125	124	120	114	110	105	94	400	389	378	369	363	356	342	319	283	209	140	165	158	155	153
	Women	15138	14838	14611	14456	14361	14287	13891	13052	12311	11637	11050	30150	29623	29143	28849	28653	28491	27706	26089	24608	23283	22140	15185	14942	14724	14598	14485	14397	13984	13242	12534	11883	11292	37541	36966	36422	36118	35862	35649	34665	32825	30030	22742	16011	15051	14839	14608	14475
	Total	15291	14988	14759	14602	14505	14429	14024	13172	12418	11732	11138	30471	29938	29451	29151	28952	28787	27987	26342	24833	23492	22334	15328	15082	14857	14726	14610	14521	14104	13356	12644	11988	11386	37941	37355	36800	36487	36225	36005	35007	33144	30313	22951	16151	15216	14997	14763	14628
Cancer of brain and CNS (C70-72)	Men	1121	1038	919	844	789	747	591	420	358	333	316	2232	2047	1802	1642	1542	1466	1162	839	720	665	622	1019	942	817	742	688	650	507	364	300	278	265	2504	2306	2000	1827	1688	1592	1253	885	717	548	371	996	915	799	733
	Women	1080	993	880	794	738	690	543	425	378	347	328	2127	1949	1711	1541	1430	1344	1059	818	722	663	625	926	863	760	698	641	603	471	371	328	306	290	2308	2118	1860	1709	1577	1487	1162	904	764	581	389	958	868	765	698
	Total	2201	2031	1799	1638	1527	1437	1134	845	736	680	644	4359	3996	3513	3183	2972	2810	2221	1657	1442	1328	1247	1945	1805	1577	1440	1329	1253	978	735	628	584	555	4812	4424	3860	3536	3265	3079	2415	1789	1481	1129	760	1954	1783	1564	1431
Cancer of lip, oral cavity and pharynx (C00-14)	Men	3696	3571	3395	3246	3117	2988	2276	1544	1264	1089	969	7203	6988	6646	6332	6061	5788	4413	2991	2430	2106	1887	3396	3295	3132	2989	2845	2718	2120	1521	1267	1108	999	7955	7677	7261	6918	6591	6300	4877	3503	2863	2009	1373	3050	2940	2766	2623
	Women	1203	1167	1132	1101	1071	1034	862	692	602	540	506	2437	2375	2302	2237	2179	2114	1802	1423	1255	1143	1060	1225	1201	1158	1125	1085	1060	904	744	654	598	544	2939	2869	2771	2687	2610	2537	2164	1758	1533	1135	768	1162	1127	1094	1063
	Total	4899	4738	4527	4347	4188	4022	3138	2236	1866	1629	1475	9640	9363	8948	8569	8240	7902	6215	4414	3685	3249	2947	4621	4496	4290	4114	3930	3778	3024	2265	1921	1706	1543	10894	10546	10032	9605	9201	8837	7041	5261	4396	3144	2141	4212	4067	3860	3686
Cancer of the corpus uteri (C54)	Women	2647	2592	2538	2499	2463	2427	2282	2065	1901	1809	1729	5312	5209	5105	5029	4960	4899	4609	4188	3873	3682	3538	2898	2855	2795	2764	2726	2701	2551	2352	2191	2075	1996	7159	7029	6882	6805	6729	6668	6324	5808	5229	3888	2767	2798	2740	2688	2653
	Total	2647	2592	2538	2499	2463	2427	2282	2065	1901	1809	1729	5312	5209	5105	5029	4960	4899	4609	4188	3873	3682	3538	2898	2855	2795	2764	2726	2701	2551	2352	2191	2075	1996	7159	7029	6882	6805	6729	6668	6324	5808	5229	3888	2767	2798	2740	2688	2653
Cervical cancer (C53)	Women	2045	2000	1931	1894	1858	1825	1643	1380	1281	1218	1172	4084	4008	3887	3815	3746	3682	3320	2798	2574	2452	2345	2075	2042	1993	1964	1922	1893	1764	1528	1413	1353	1293	4649	4562	4444	4364	4273	4196	3872	3334	2968	2315	1737	1752	1715	1672	1638
	Total	2045	2000	1931	1894	1858	1825	1643	1380	1281	1218	1172	4084	4008	3887	3815	3746	3682	3320	2798	2574	2452	2345	2075	2042	1993	1964	1922	1893	1764	1528	1413	1353	1293	4649	4562	4444	4364	4273	4196	3872	3334	2968	2315	1737	1752	1715	1672	1638
Colorectum cancer (C18-21)	Men	10237	9690	9042	8676	8421	8205	7371	6130	5249	4567	4103	20541	19521	18262	17550	17031	16608	14962	12507	10754	9429	8509	10262	9793	9186	8829	8594	8382	7626	6490	5555	4947	4447	25677	24522	23115	22250	21651	21178	19227	16373	13618	9475	6328	10122	9658	9142	8810
	Women	8614	8091	7579	7273	7027	6852	6160	5189	4573	4145	3843	16961	15980	14995	14422	13961	13627	12297	10437	9240	8377	7745	8194	7764	7282	7008	6791	6635	6039	5216	4651	4202	3857	20115	19018	17910	17195	16716	16357	14880	12919	11134	7979	5480	7943	7494	7052	6760
	Total	18851	17781	16621	15949	15448	15057	13531	11319	9822	8712	7946	37502	35501	33257	31972	30992	30235	27259	22944	19994	17806	16254	18456	17557	16468	15837	15385	15017	13665	11706	10206	9149	8304	45792	43540	41025	39445	38367	37535	34107	29292	24752	17454	11808	18065	17152	16194	15570
Gallbladder cancer (C23-24)	Men	431	361	282	238	212	189	140	93	77	66	56	940	798	624	527	478	438	316	207	165	132	118	463	410	333	301	276	252	197	129	101	82	73	1147	1025	835	757	696	642	479	309	235	158	100	485	435	356	326
	Women	799	694	527	428	382	348	239	144	117	99	88	1569	1342	1032	844	754	689	466	282	229	203	185	731	647	512	438	386	351	248	168	130	113	100	1646	1443	1148	976	859	776	541	364	283	206	140	629	546	435	373
	Total	1230	1055	809	666	594	537	379	237	194	165	144	2509	2140	1656	1371	1232	1127	782	489	394	335	303	1194	1057	845	739	662	603	445	297	231	195	173	2793	2468	1983	1733	1555	1418	1020	673	518	364	240	1114	981	791	699
Hodgkin tumor (C81)	Men	262	260	255	254	254	253	246	241	234	229	227	540	534	525	522	520	517	503	491	478	468	461	273	269	267	267	267	266	258	250	246	242	235	615	602	593	588	587	586	570	554	532	426	309	229	224	220	218
	Women	257	255	250	248	247	245	239	231	227	224	220	504	500	491	488	484	480	467	454	443	434	425	225	220	215	214	210	209	204	200	194	194	190	548	534	523	517	511	509	496	481	456	375	257	232	225	221	219
	Total	519	515	505	502	501	498	485	472	461	453	447	1044	1034	1016	1010	1004	997	970	945	921	902	886	498	489	482	481	477	475	462	450	440	436	425	1163	1136	1116	1105	1098	1095	1066	1035	988	801	566	461	449	441	437
Kidney cancer (C64-65)	Men	2232	2136	2017	1941	1900	1846	1710	1529	1419	1316	1233	4440	4247	4024	3886	3798	3705	3438	3096	2900	2698	2535	2318	2227	2117	2066	2036	1989	1858	1701	1567	1478	1376	5673	5455	5207	5070	4973	4874	4552	4154	3710	2799	1931	2274	2182	2089	2028
	Women	1666	1588	1521	1478	1454	1426	1317	1208	1148	1106	1063	3354	3201	3047	2952	2902	2852	2643	2436	2323	2229	2139	1637	1559	1477	1440	1411	1394	1318	1226	1154	1100	1034	4033	3828	3633	3554	3480	3427	3225	3008	2756	2080	1449	1579	1487	1407	1378
	Total	3898	3724	3538	3419	3354	3272	3027	2737	2567	2422	2296	7794	7448	7071	6838	6700	6557	6081	5532	5223	4927	4674	3955	3786	3594	3506	3447	3383	3176	2927	2721	2578	2410	9706	9283	8840	8624	8453	8301	7777	7162	6466	4879	3380	3853	3669	3496	3406
Larynx cancer (C32)	Men	1413	1352	1309	1276	1227	1195	1037	810	707	637	582	2790	2684	2579	2516	2436	2366	2016	1585	1353	1229	1109	1281	1244	1203	1163	1137	1096	924	717	620	537	486	2994	2897	2797	2710	2630	2536	2142	1641	1384	1018	703	1167	1125	1096	1066
	Women	263	251	244	236	234	229	201	170	147	136	125	514	494	480	467	459	450	394	317	272	244	219	228	224	219	211	206	204	181	146	141	130	121	501	486	474	459	446	439	390	322	283	214	160	184	176	171	166
	Total	1676	1603	1553	1512	1461	1424	1238	980	854	773	707	3304	3178	3059	2983	2895	2816	2410	1902	1625	1473	1328	1509	1468	1422	1374	1343	1300	1105	863	761	667	607	3495	3383	3271	3169	3076	2975	2532	1963	1667	1232	863	1351	1301	1267	1232
Leukemia (C91-95)	Men	1919	1749	1604	1540	1503	1464	1320	1155	1064	966	911	3885	3580	3294	3171	3086	3015	2716	2400	2185	2004	1883	1948	1786	1654	1599	1565	1534	1389	1193	1077	999	936	4882	4551	4239	4111	4005	3919	3578	3107	2721	1997	1366	1984	1871	1743	1696
	Women	1840	1675	1500	1446	1399	1364	1236	1093	1009	927	846	3724	3405	3068	2962	2877	2813	2568	2281	2114	1965	1815	1765	1626	1487	1425	1389	1372	1259	1116	1044	970	920	4326	3976	3652	3516	3422	3360	3076	2720	2439	1840	1302	1744	1595	1477	1432
	Total	3759	3424	3104	2986	2902	2828	2556	2248	2073	1893	1757	7609	6985	6362	6133	5963	5828	5284	4681	4299	3969	3698	3713	3412	3141	3024	2954	2906	2648	2309	2121	1969	1856	9208	8527	7891	7627	7427	7279	6654	5827	5160	3837	2668	3728	3466	3220	3128
Liver cancer (C22)	Men	1227	1016	782	659	582	525	365	226	164	124	100	2433	2016	1549	1316	1162	1054	725	439	328	254	203	1273	1078	873	768	700	644	465	300	217	173	143	3179	2662	2144	1878	1693	1553	1136	757	531	332	197	1247	1024	821	721
	Women	682	526	382	317	295	273	189	132	98	76	70	1307	1034	779	660	603	545	371	258	206	171	158	680	556	443	385	352	329	258	178	142	120	109	1642	1350	1076	931	855	798	596	434	337	228	150	636	527	418	357
	Total	1909	1542	1164	976	877	798	554	358	262	200	170	3740	3050	2328	1976	1765	1599	1096	697	534	425	361	1953	1634	1316	1153	1052	973	723	478	359	293	252	4821	4012	3220	2809	2548	2351	1732	1191	868	560	347	1883	1551	1239	1078
Lung cancer (C33-34)	Men	12162	10846	9228	8304	7618	7078	5004	3142	2363	1974	1719	23552	21015	17889	16067	14745	13704	9614	6035	4499	3742	3265	11040	9913	8441	7613	7036	6572	4638	2923	2238	1858	1619	26605	23725	20147	18143	16785	15672	11238	7205	5442	3711	2373	10778	9605	8171	7362
	Women	7379	6709	5886	5396	5057	4791	3711	2609	2141	1863	1671	14891	13543	11878	10880	10199	9638	7403	5137	4132	3609	3226	7609	6935	6116	5621	5268	4959	3769	2672	2192	1899	1706	18943	17181	15148	13903	13047	12333	9559	6871	5464	3753	2478	7623	6906	6109	5597
	Total	19541	17555	15114	13700	12675	11869	8715	5751	4504	3837	3390	38443	34558	29767	26947	24944	23342	17017	11172	8631	7351	6491	18649	16848	14557	13234	12304	11531	8407	5595	4430	3757	3325	45548	40906	35295	32046	29832	28005	20797	14076	10906	7464	4851	18401	16511	14280	12959
Melanoma of the skin (C43)	Men	1854	1838	1812	1797	1781	1757	1663	1516	1421	1347	1276	3883	3846	3803	3776	3749	3712	3539	3241	3031	2883	2740	2240	2227	2208	2197	2186	2172	2094	1944	1826	1712	1628	5536	5497	5454	5425	5407	5377	5177	4809	4398	3303	2359	2174	2154	2142	2128
	Women	2131	2115	2099	2090	2071	2060	1997	1890	1824	1761	1700	4436	4406	4379	4362	4334	4319	4190	3969	3816	3687	3578	2509	2497	2492	2487	2477	2468	2420	2340	2264	2202	2136	6084	6056	6026	6012	5989	5967	5843	5608	5275	4099	2988	2394	2385	2365	2356
	Total	3985	3953	3911	3887	3852	3817	3660	3406	3245	3108	2976	8319	8252	8182	8138	8083	8031	7729	7210	6847	6570	6318	4749	4724	4700	4684	4663	4640	4514	4284	4090	3914	3764	11620	11553	11480	11437	11396	11344	11020	10417	9673	7402	5347	4568	4539	4507	4484
Multiple myeloma (C88+C90)	Men	481	444	407	393	386	376	342	293	256	225	192	1043	975	901	870	843	828	758	667	573	502	436	526	507	472	452	442	437	406	345	300	258	221	1407	1341	1247	1198	1172	1159	1069	913	783	558	327	613	581	541	520
	Women	683	653	609	579	565	555	514	448	387	343	312	1337	1275	1195	1137	1108	1087	1008	880	760	676	617	659	632	603	583	573	562	529	465	410	370	333	1673	1607	1528	1487	1456	1427	1329	1170	1035	731	477	687	661	629	614
	Total	1164	1097	1016	972	951	931	856	741	643	568	504	2380	2250	2096	2007	1951	1915	1766	1547	1333	1178	1053	1185	1139	1075	1035	1015	999	935	810	710	628	554	3080	2948	2775	2685	2628	2586	2398	2083	1818	1289	804	1300	1242	1170	1134
Non-Hodgkin lymphoma (C82-86, C96)	Men	1434	1386	1319	1286	1255	1233	1142	1030	961	905	858	2995	2888	2751	2679	2623	2578	2394	2156	2010	1894	1787	1540	1478	1421	1389	1360	1346	1232	1106	1038	968	904	3970	3821	3668	3581	3523	3464	3201	2883	2551	1857	1279	1575	1511	1447	1410
	Women	1637	1589	1538	1500	1461	1442	1331	1231	1156	1102	1033	3599	3496	3375	3309	3238	3195	2989	2776	2594	2448	2315	1764	1723	1657	1620	1596	1576	1486	1373	1297	1227	1158	4569	4447	4278	4192	4122	4063	3819	3525	3181	2335	1620	1787	1732	1662	1624
	Total	3071	2975	2857	2786	2716	2675	2473	2261	2117	2007	1891	6594	6384	6126	5988	5861	5773	5383	4932	4604	4342	4102	3304	3201	3078	3009	2956	2922	2718	2479	2335	2195	2062	8539	8268	7946	7773	7645	7527	7020	6408	5732	4192	2899	3362	3243	3109	3034
Oesophagus cancer (C15)	Men	947	874	771	683	579	514	272	106	69	56	47	1885	1752	1551	1373	1177	1031	541	233	161	130	108	925	848	761	671	599	529	271	140	99	80	65	2201	2014	1783	1565	1401	1227	659	323	224	140	83	846	782	687	602
	Women	260	230	194	171	150	136	82	47	37	33	31	508	462	395	345	298	264	151	92	74	66	59	224	199	166	151	133	117	72	37	30	26	22	513	464	387	341	304	263	157	86	67	51	31	189	178	152	133
	Total	1207	1104	965	854	729	650	354	153	106	89	78	2393	2214	1946	1718	1475	1295	692	325	235	196	167	1149	1047	927	822	732	646	343	177	129	106	87	2714	2478	2170	1906	1705	1490	816	409	291	191	114	1035	960	839	735
Other	Men	2526	2344	2180	2107	2044	1990	1798	1577	1446	1348	1265	4946	4594	4265	4119	4004	3913	3538	3105	2853	2678	2498	2440	2295	2153	2081	2031	1982	1798	1592	1446	1339	1263	6021	5649	5291	5114	4987	4873	4461	3953	3485	2592	1787	2408	2244	2097	2020
	Women	2983	2766	2546	2444	2379	2328	2133	1913	1761	1646	1552	5901	5471	5057	4876	4760	4653	4225	3765	3469	3270	3085	2963	2761	2588	2490	2439	2387	2177	1963	1827	1729	1641	7078	6638	6195	5980	5871	5757	5263	4726	4239	3233	2317	2804	2633	2446	2360
	Total	5509	5110	4726	4551	4423	4318	3931	3490	3207	2994	2817	10847	10065	9322	8995	8764	8566	7763	6870	6322	5948	5583	5403	5056	4741	4571	4470	4369	3975	3555	3273	3068	2904	13099	12287	11486	11094	10858	10630	9724	8679	7724	5825	4104	5212	4877	4543	4380
Ovarian cancer (C56)	Women	2096	1942	1789	1709	1660	1616	1457	1206	1044	931	844	4237	3929	3605	3422	3314	3235	2886	2400	2071	1842	1664	2098	1968	1812	1732	1663	1626	1497	1261	1100	984	892	5061	4710	4310	4111	3972	3883	3571	3022	2563	1843	1251	2027	1870	1698	1607
	Total	2096	1942	1789	1709	1660	1616	1457	1206	1044	931	844	4237	3929	3605	3422	3314	3235	2886	2400	2071	1842	1664	2098	1968	1812	1732	1663	1626	1497	1261	1100	984	892	5061	4710	4310	4111	3972	3883	3571	3022	2563	1843	1251	2027	1870	1698	1607
Pancreas cancer (C25)	Men	1936	1710	1343	1133	1007	905	552	310	238	213	188	3898	3460	2752	2334	2067	1881	1154	635	484	425	370	2031	1786	1466	1248	1116	995	619	364	283	239	218	5118	4503	3626	3095	2756	2482	1588	937	687	464	305	2073	1825	1444	1225
	Women	1978	1750	1394	1178	1031	904	550	283	203	171	156	4139	3655	2973	2518	2205	1944	1218	643	482	414	374	2192	1943	1583	1373	1235	1130	707	402	318	274	252	5439	4837	3984	3449	3084	2830	1808	1027	756	516	338	2167	1936	1615	1380
	Total	3914	3460	2737	2311	2038	1809	1102	593	441	384	344	8037	7115	5725	4852	4272	3825	2372	1278	966	839	744	4223	3729	3049	2621	2351	2125	1326	766	601	513	470	10557	9340	7610	6544	5840	5312	3396	1964	1443	980	643	4240	3761	3059	2605
Prostate cancer (C61)	Men	7516	7382	7247	7170	7114	7058	6707	6041	5536	5090	4682	15863	15612	15344	15185	15074	14953	14260	12846	11762	10821	9982	7978	7855	7747	7676	7616	7559	7244	6633	6102	5615	5184	19847	19560	19295	19111	18971	18842	18058	16566	14742	10679	7358	7847	7749	7640	7565
	Total	7516	7382	7247	7170	7114	7058	6707	6041	5536	5090	4682	15863	15612	15344	15185	15074	14953	14260	12846	11762	10821	9982	7978	7855	7747	7676	7616	7559	7244	6633	6102	5615	5184	19847	19560	19295	19111	18971	18842	18058	16566	14742	10679	7358	7847	7749	7640	7565
Stomach cancer (C16)	Men	2186	1986	1690	1497	1359	1255	880	565	421	353	309	4239	3891	3351	2973	2693	2479	1748	1135	865	737	655	1964	1808	1576	1420	1282	1186	847	543	418	356	312	4614	4248	3696	3294	3011	2809	2013	1309	987	655	445	1788	1643	1433	1258
	Women	1706	1532	1319	1178	1091	1006	722	515	418	370	344	3296	2996	2586	2315	2127	1960	1417	1020	816	728	673	1520	1417	1218	1091	1006	929	705	505	433	376	346	3478	3192	2741	2457	2266	2094	1584	1147	925	659	463	1360	1232	1063	951
	Total	3892	3518	3009	2675	2450	2261	1602	1080	839	723	653	7535	6887	5937	5288	4820	4439	3165	2155	1681	1465	1328	3484	3225	2794	2511	2288	2115	1552	1048	851	732	658	8092	7440	6437	5751	5277	4903	3597	2456	1912	1314	908	3148	2875	2496	2209
Testicular cancer (C62)	Men	1265	1248	1240	1236	1232	1228	1219	1192	1176	1160	1148	2375	2354	2335	2328	2322	2314	2293	2234	2212	2185	2166	1170	1158	1152	1147	1141	1139	1122	1099	1087	1082	1078	2795	2763	2743	2729	2717	2713	2676	2620	2531	2021	1487	1115	1101	1090	1082
	Total	1265	1248	1240	1236	1232	1228	1219	1192	1176	1160	1148	2375	2354	2335	2328	2322	2314	2293	2234	2212	2185	2166	1170	1158	1152	1147	1141	1139	1122	1099	1087	1082	1078	2795	2763	2743	2729	2717	2713	2676	2620	2531	2021	1487	1115	1101	1090	1082
Thyroid cancer (C73)	Men	252	245	237	235	231	228	219	215	209	207	204	529	517	503	499	492	487	474	468	456	448	443	347	341	334	330	326	323	319	309	303	297	290	883	868	846	839	830	823	808	790	741	561	412	337	330	320	317
	Women	919	895	873	861	856	853	842	824	814	799	794	2001	1964	1919	1889	1878	1872	1844	1809	1790	1769	1752	1125	1105	1096	1090	1088	1086	1071	1054	1035	1025	1013	2789	2749	2724	2708	2700	2692	2658	2630	2499	1938	1401	1057	1044	1036	1029
	Total	1171	1140	1110	1096	1087	1081	1061	1039	1023	1006	998	2530	2481	2422	2388	2370	2359	2318	2277	2246	2217	2195	1472	1446	1430	1420	1414	1409	1390	1363	1338	1322	1303	3672	3617	3570	3547	3530	3515	3466	3420	3240	2499	1813	1394	1374	1356	1346
[truncated: 16 more columns]

## Sheet: Supp TS2_0-18
Supplementary table S2 Number of patients alive since diagnosis by sex and age for different cancer types
		2011-2012											2011-2014											2015-2016											2015-2019											2017-2018
Types of Tumor - 0-18	Gender	1	2	3	4	5	6	12	24	36	48	60	1	2	3	4	5	6	12	24	36	48	60	1	2	3	4	5	6	12	24	36	48	60	1	2	3	4	5	6	12	24	36	48	60	1	2	3	4
All sites excl. non-melanoma (C00-97)	Men	428	420	415	412	410	407	398	378	364	353	349	817	808	799	793	790	785	764	721	698	680	672	374	371	365	364	362	359	349	332	323	311	308	940	931	917	911	905	898	874	832	780	609	452	370	365	360	355
	Women	344	339	334	332	331	331	318	308	302	298	297	699	691	683	679	678	677	650	626	614	608	605	333	332	330	328	326	325	316	304	300	292	289	806	802	794	787	783	782	761	733	701	555	407	324	322	318	313
	Total	772	759	749	744	741	738	716	686	666	651	646	1516	1499	1482	1472	1468	1462	1414	1347	1312	1288	1277	707	703	695	692	688	684	665	636	623	603	597	1746	1733	1711	1698	1688	1680	1635	1565	1481	1164	859	694	687	678	668
Bladder cancer (C67)	Men	-	-	-	-	-	-	-	-	-	-	-	-	-	-	-	-	-	-	-	-	-	-	-	-	-	-	-	-	-	-	-	-	-	-	-	-	-	-	-	-	-	-	-	-	-	-	-	-
	Women	-	-	-	-	-	-	-	-	-	-	-	-	-	-	-	-	-	-	-	-	-	-	-	-	-	-	-	-	-	-	-	-	-	-	-	-	-	-	-	-	-	-	-	-	-	-	-	-
	Total	-	-	-	-	-	-	-	-	-	-	-	-	-	-	-	-	-	-	-	-	-	-	-	-	-	-	-	-	-	-	-	-	-	-	-	-	-	-	-	-	-	-	-	-	-	-	-	-
Breast cancer (C50)	Men	-	-	-	-	-	-	-	-	-	-	-	-	-	-	-	-	-	-	-	-	-	-	-	-	-	-	-	-	-	-	-	-	-	-	-	-	-	-	-	-	-	-	-	-	-	-	-	-
	Women	-	-	-	-	-	-	-	-	-	-	-	-	-	-	-	-	-	-	-	-	-	-	-	-	-	-	-	-	-	-	-	-	-	12	12	12	12	12	12	12	12	12	11	-	-	-	-	-
	Total	-	-	-	-	-	-	-	-	-	-	-	-	-	-	-	-	-	-	-	-	-	-	-	-	-	-	-	-	-	-	-	-	-	13	13	13	13	13	13	13	13	13	11	-	-	-	-	-
Cancer of brain and CNS (C70-72)	Men	81	79	78	75	75	74	72	69	62	60	59	145	143	142	139	139	138	134	127	118	116	115	53	53	52	52	51	51	49	45	44	43	43	137	136	133	132	130	130	122	111	106	84	61	55	54	52	51
	Women	59	57	57	56	56	56	52	48	47	44	44	108	105	104	103	103	102	95	85	82	78	77	43	43	43	43	42	42	39	34	34	32	31	119	118	118	114	113	113	104	95	89	65	44	50	49	49	45
	Total	140	136	135	131	131	130	124	117	109	104	103	253	248	246	242	242	240	229	212	200	194	192	96	96	95	95	93	93	88	79	78	75	74	256	254	251	246	243	243	226	206	195	149	105	105	103	101	96
Cancer of lip, oral cavity and pharynx (C00-14)	Men	-	-	-	-	-	-	-	-	-	-	-	-	-	-	-	-	-	-	-	-	-	-	-	-	-	-	-	-	-	-	-	-	-	11	11	11	11	11	11	11	10	10	-	-	-	-	-	-
	Women	-	-	-	-	-	-	-	-	-	-	-	-	-	-	-	-	-	-	-	-	-	-	-	-	-	-	-	-	-	-	-	-	-	10	10	10	10	10	10	10	10	10	10	-	-	-	-	-
	Total	-	-	-	-	-	-	-	-	-	-	-	-	-	-	-	-	-	-	-	-	-	-	-	-	-	-	-	-	-	-	-	-	-	21	21	21	21	21	21	21	20	20	17	10	12	12	12	12
Cancer of the corpus uteri (C54)	Women	-	-	-	-	-	-	-	-	-	-	-	-	-	-	-	-	-	-	-	-	-	-	-	-	-	-	-	-	-	-	-	-	-	-	-	-	-	-	-	-	-	-	-	-	-	-	-	-
	Total	-	-	-	-	-	-	-	-	-	-	-	-	-	-	-	-	-	-	-	-	-	-	-	-	-	-	-	-	-	-	-	-	-	-	-	-	-	-	-	-	-	-	-	-	-	-	-	-
Cervical cancer (C53)	Women	-	-	-	-	-	-	-	-	-	-	-	10	10	10	10	10	10	10	10	10	10	10	-	-	-	-	-	-	-	-	-	-	-	11	11	11	11	11	11	11	11	11	10	10	-	-	-	-
	Total	-	-	-	-	-	-	-	-	-	-	-	10	10	10	10	10	10	10	10	10	10	10	-	-	-	-	-	-	-	-	-	-	-	11	11	11	11	11	11	11	11	11	10	10	-	-	-	-
Colorectum cancer (C18-21)	Men	-	-	-	-	-	-	-	-	-	-	-	-	-	-	-	-	-	-	-	-	-	-	-	-	-	-	-	-	-	-	-	-	-	-	-	-	-	-	-	-	-	-	-	-	-	-	-	-
	Women	-	-	-	-	-	-	-	-	-	-	-	-	-	-	-	-	-	-	-	-	-	-	-	-	-	-	-	-	-	-	-	-	-	-	-	-	-	-	-	-	-	-	-	-	-	-	-	-
	Total	-	-	-	-	-	-	-	-	-	-	-	13	13	13	13	13	13	13	12	12	12	12	-	-	-	-	-	-	-	-	-	-	-	-	-	-	-	-	-	-	-	-	-	-	-	-	-	-
Gallbladder cancer (C23-24)	Men	-	-	-	-	-	-	-	-	-	-	-	-	-	-	-	-	-	-	-	-	-	-	-	-	-	-	-	-	-	-	-	-	-	-	-	-	-	-	-	-	-	-	-	-	-	-	-	-
	Women	-	-	-	-	-	-	-	-	-	-	-	-	-	-	-	-	-	-	-	-	-	-	-	-	-	-	-	-	-	-	-	-	-	-	-	-	-	-	-	-	-	-	-	-	-	-	-	-
	Total	-	-	-	-	-	-	-	-	-	-	-	-	-	-	-	-	-	-	-	-	-	-	-	-	-	-	-	-	-	-	-	-	-	-	-	-	-	-	-	-	-	-	-	-	-	-	-	-
Hodgkin tumor (C81)	Men	22	22	22	22	22	22	21	20	20	20	20	45	45	45	45	45	45	44	43	43	42	41	22	22	22	22	22	22	22	22	22	22	22	54	54	54	54	54	54	54	54	52	42	28	22	22	22	22
	Women	24	24	24	24	24	24	24	24	24	24	24	46	46	46	46	46	46	46	46	46	46	46	20	20	20	20	20	20	20	20	20	20	20	54	54	54	54	54	54	54	54	52	38	26	20	20	20	20
	Total	46	46	46	46	46	46	45	44	44	44	44	91	91	91	91	91	91	90	89	89	88	87	42	42	42	42	42	42	42	42	42	42	42	108	108	108	108	108	108	108	108	104	80	54	42	42	42	42
Kidney cancer (C64-65)	Men	13	13	13	13	13	13	12	11	11	10	10	22	22	22	22	22	22	21	19	19	18	18	15	15	15	15	15	15	15	15	15	15	14	33	33	33	32	32	32	32	32	31	23	18	-	-	-	-
	Women	24	24	24	24	24	24	24	24	24	24	24	43	42	41	41	41	41	41	41	41	41	41	22	22	22	22	22	22	21	21	21	21	21	43	43	43	43	43	43	42	42	40	33	27	15	15	15	15
	Total	37	37	37	37	37	37	36	35	35	34	34	65	64	63	63	63	63	62	60	60	59	59	37	37	37	37	37	37	36	36	36	36	35	76	76	76	75	75	75	74	74	71	56	45	24	24	24	23
Larynx cancer (C32)	Men	-	-	-	-	-	-	-	-	-	-	-	-	-	-	-	-	-	-	-	-	-	-	-	-	-	-	-	-	-	-	-	-	-	-	-	-	-	-	-	-	-	-	-	-	-	-	-	-
	Women	-	-	-	-	-	-	-	-	-	-	-	-	-	-	-	-	-	-	-	-	-	-	-	-	-	-	-	-	-	-	-	-	-	-	-	-	-	-	-	-	-	-	-	-	-	-	-	-
	Total	-	-	-	-	-	-	-	-	-	-	-	-	-	-	-	-	-	-	-	-	-	-	-	-	-	-	-	-	-	-	-	-	-	-	-	-	-	-	-	-	-	-	-	-	-	-	-	-
Leukemia (C91-95)	Men	97	91	90	90	90	89	86	82	80	77	75	212	205	203	201	200	198	189	178	174	168	165	99	97	94	94	94	93	87	80	77	73	73	238	234	226	226	226	223	214	201	191	149	117	94	92	89	89
	Women	76	75	72	72	72	72	69	67	67	67	66	159	157	153	151	151	151	145	141	137	137	135	79	78	76	75	75	75	73	71	69	66	66	173	172	164	163	161	161	158	153	145	120	88	64	64	60	60
	Total	173	166	162	162	162	161	155	149	147	144	141	371	362	356	352	351	349	334	319	311	305	300	178	175	170	169	169	168	160	151	146	139	139	411	406	390	389	387	384	372	354	336	269	205	158	156	149	149
Liver cancer (C22)	Men	-	-	-	-	-	-	-	-	-	-	-	-	-	-	-	-	-	-	-	-	-	-	-	-	-	-	-	-	-	-	-	-	-	12	12	12	12	11	11	11	10	-	-	-	-	-	-	-
	Women	-	-	-	-	-	-	-	-	-	-	-	11	10	10	10	10	10	-	-	-	-	-	-	-	-	-	-	-	-	-	-	-	-	17	16	16	16	16	16	16	15	15	12	-	10	-	-	-
	Total	-	-	-	-	-	-	-	-	-	-	-	17	16	16	16	16	16	15	14	14	14	14	-	-	-	-	-	-	-	-	-	-	-	29	28	28	28	27	27	27	25	24	19	12	14	13	13	13
Lung cancer (C33-34)	Men	-	-	-	-	-	-	-	-	-	-	-	-	-	-	-	-	-	-	-	-	-	-	-	-	-	-	-	-	-	-	-	-	-	-	-	-	-	-	-	-	-	-	-	-	-	-	-	-
	Women	-	-	-	-	-	-	-	-	-	-	-	-	-	-	-	-	-	-	-	-	-	-	-	-	-	-	-	-	-	-	-	-	-	-	-	-	-	-	-	-	-	-	-	-	-	-	-	-
	Total	-	-	-	-	-	-	-	-	-	-	-	-	-	-	-	-	-	-	-	-	-	-	-	-	-	-	-	-	-	-	-	-	-	-	-	-	-	-	-	-	-	-	-	-	-	-	-	-
Melanoma of the skin (C43)	Men	-	-	-	-	-	-	-	-	-	-	-	15	15	15	15	15	15	15	15	15	15	15	-	-	-	-	-	-	-	-	-	-	-	16	16	16	16	16	16	16	16	15	12	11	-	-	-	-
	Women	-	-	-	-	-	-	-	-	-	-	-	19	19	19	19	19	19	19	19	19	19	19	17	17	17	17	17	17	17	17	17	17	17	30	30	30	30	30	30	30	30	30	29	19	12	12	12	12
	Total	17	17	17	17	17	17	17	17	17	17	17	34	34	34	34	34	34	34	34	34	34	34	24	24	24	24	24	24	24	24	24	24	24	46	46	46	46	46	46	46	46	45	41	30	18	18	18	18
Multiple myeloma (C88+C90)	Men	-	-	-	-	-	-	-	-	-	-	-	-	-	-	-	-	-	-	-	-	-	-	-	-	-	-	-	-	-	-	-	-	-	-	-	-	-	-	-	-	-	-	-	-	-	-	-	-
	Women	-	-	-	-	-	-	-	-	-	-	-	-	-	-	-	-	-	-	-	-	-	-	-	-	-	-	-	-	-	-	-	-	-	-	-	-	-	-	-	-	-	-	-	-	-	-	-	-
	Total	-	-	-	-	-	-	-	-	-	-	-	-	-	-	-	-	-	-	-	-	-	-	-	-	-	-	-	-	-	-	-	-	-	-	-	-	-	-	-	-	-	-	-	-	-	-	-	-
Non-Hodgkin lymphoma (C82-86, C96)	Men	48	48	46	46	44	44	44	44	44	44	44	83	83	80	80	78	78	76	75	74	74	74	45	44	43	42	42	42	42	42	42	42	41	105	104	103	102	102	102	101	100	96	81	58	41	41	41	41
	Women	16	16	15	15	14	14	12	11	11	11	11	39	39	38	38	37	37	35	34	34	34	34	22	22	22	21	20	20	20	20	20	20	20	42	42	42	40	39	39	39	38	37	28	25	13	13	13	12
	Total	64	64	61	61	58	58	56	55	55	55	55	122	122	118	118	115	115	111	109	108	108	108	67	66	65	63	62	62	62	62	62	62	61	147	146	145	142	141	141	140	138	133	109	83	54	54	54	53
Oesophagus cancer (C15)	Men	-	-	-	-	-	-	-	-	-	-	-	-	-	-	-	-	-	-	-	-	-	-	-	-	-	-	-	-	-	-	-	-	-	-	-	-	-	-	-	-	-	-	-	-	-	-	-	-
	Women	-	-	-	-	-	-	-	-	-	-	-	-	-	-	-	-	-	-	-	-	-	-	-	-	-	-	-	-	-	-	-	-	-	-	-	-	-	-	-	-	-	-	-	-	-	-	-	-
	Total	-	-	-	-	-	-	-	-	-	-	-	-	-	-	-	-	-	-	-	-	-	-	-	-	-	-	-	-	-	-	-	-	-	-	-	-	-	-	-	-	-	-	-	-	-	-	-	-
Other	Men	111	111	110	110	110	109	107	97	92	87	86	203	203	202	201	201	199	195	175	166	158	155	94	94	93	93	92	90	88	84	79	72	71	252	250	249	246	243	239	233	220	196	145	109	99	97	97	94
	Women	80	79	78	77	77	77	75	72	68	67	67	160	159	158	157	157	157	150	142	138	136	136	73	73	73	73	73	72	69	64	62	59	57	197	197	197	197	197	196	188	176	167	125	89	88	88	88	88
	Total	191	190	188	187	187	186	182	169	160	154	153	363	362	360	358	358	356	345	317	304	294	291	167	167	166	166	165	162	157	148	141	131	128	449	447	446	443	440	435	421	396	363	270	198	187	185	185	182
Ovarian cancer (C56)	Women	20	20	20	20	20	20	19	19	18	18	18	38	38	38	38	38	38	36	36	35	35	35	12	12	12	12	12	12	12	12	12	12	12	27	27	27	27	27	27	27	27	26	21	17	-	-	-	-
	Total	20	20	20	20	20	20	19	19	18	18	18	38	38	38	38	38	38	36	36	35	35	35	12	12	12	12	12	12	12	12	12	12	12	27	27	27	27	27	27	27	27	26	21	17	-	-	-	-
Pancreas cancer (C25)	Men	-	-	-	-	-	-	-	-	-	-	-	-	-	-	-	-	-	-	-	-	-	-	-	-	-	-	-	-	-	-	-	-	-	-	-	-	-	-	-	-	-	-	-	-	-	-	-	-
	Women	-	-	-	-	-	-	-	-	-	-	-	-	-	-	-	-	-	-	-	-	-	-	-	-	-	-	-	-	-	-	-	-	-	-	-	-	-	-	-	-	-	-	-	-	-	-	-	-
	Total	-	-	-	-	-	-	-	-	-	-	-	-	-	-	-	-	-	-	-	-	-	-	-	-	-	-	-	-	-	-	-	-	-	-	-	-	-	-	-	-	-	-	-	-	-	-	-	-
Prostate cancer (C61)	Men	-	-	-	-	-	-	-	-	-	-	-	-	-	-	-	-	-	-	-	-	-	-	-	-	-	-	-	-	-	-	-	-	-	-	-	-	-	-	-	-	-	-	-	-	-	-	-	-
	Total	-	-	-	-	-	-	-	-	-	-	-	-	-	-	-	-	-	-	-	-	-	-	-	-	-	-	-	-	-	-	-	-	-	-	-	-	-	-	-	-	-	-	-	-	-	-	-	-
Stomach cancer (C16)	Men	-	-	-	-	-	-	-	-	-	-	-	-	-	-	-	-	-	-	-	-	-	-	-	-	-	-	-	-	-	-	-	-	-	-	-	-	-	-	-	-	-	-	-	-	-	-	-	-
	Women	-	-	-	-	-	-	-	-	-	-	-	-	-	-	-	-	-	-	-	-	-	-	-	-	-	-	-	-	-	-	-	-	-	-	-	-	-	-	-	-	-	-	-	-	-	-	-	-
	Total	-	-	-	-	-	-	-	-	-	-	-	-	-	-	-	-	-	-	-	-	-	-	-	-	-	-	-	-	-	-	-	-	-	-	-	-	-	-	-	-	-	-	-	-	-	-	-	-
Testicular cancer (C62)	Men	26	26	26	26	26	26	26	26	26	26	26	51	51	51	51	51	51	51	51	51	51	51	25	25	25	25	25	25	25	25	25	25	25	52	52	52	52	52	52	52	52	50	42	30	20	20	20	20
	Total	26	26	26	26	26	26	26	26	26	26	26	51	51	51	51	51	51	51	51	51	51	51	25	25	25	25	25	25	25	25	25	25	25	52	52	52	52	52	52	52	52	50	42	30	20	20	20	20
Thyroid cancer (C73)	Men	-	-	-	-	-	-	-	-	-	-	-	13	13	13	13	13	13	13	13	13	13	13	-	-	-	-	-	-	-	-	-	-	-	12	12	12	12	12	12	12	12	11	-	-	-	-	-	-
	Women	12	12	12	12	12	12	12	12	12	12	12	37	37	37	37	37	37	37	37	37	37	37	14	14	14	14	14	14	14	14	14	14	14	51	51	51	51	51	51	51	51	49	38	31	24	24	24	24
	Total	17	17	17	17	17	17	17	17	17	17	17	50	50	50	50	50	50	50	50	50	50	50	18	18	18	18	18	18	18	18	18	18	18	63	63	63	63	63	63	63	63	60	47	37	29	29	29	29
[truncated: 16 more columns]

## Sheet: Supp TS2_19-29
Supplementary table S2 Number of patients alive since diagnosis by sex and age for different cancer types
		2011-2012											2011-2014											2015-2016											2015-2019											2017-2018
Types of Tumor - 19-29	Gender	1	2	3	4	5	6	12	24	36	48	60	1	2	3	4	5	6	12	24	36	48	60	1	2	3	4	5	6	12	24	36	48	60	1	2	3	4	5	6	12	24	36	48	60	1	2	3	4
All sites excl. non-melanoma (C00-97)	Men	737	730	724	718	713	708	685	653	636	624	620	1416	1405	1394	1385	1379	1365	1327	1263	1230	1209	1196	642	637	633	630	629	625	603	575	562	555	551	1565	1551	1532	1516	1512	1506	1460	1394	1326	1055	777	631	624	614	606
	Women	699	695	689	684	683	683	670	646	628	621	613	1345	1338	1329	1321	1316	1313	1286	1245	1215	1196	1183	730	726	721	719	717	716	707	684	673	665	659	1633	1620	1612	1609	1606	1603	1578	1519	1453	1183	889	627	621	619	618
	Total	1436	1425	1413	1402	1396	1391	1355	1299	1264	1245	1233	2761	2743	2723	2706	2695	2678	2613	2508	2445	2405	2379	1372	1363	1354	1349	1346	1341	1310	1259	1235	1220	1210	3198	3171	3144	3125	3118	3109	3038	2913	2779	2238	1666	1258	1245	1233	1224
Bladder cancer (C67)	Men	15	15	15	15	15	15	15	15	15	15	15	27	27	27	27	27	26	26	26	26	26	26	-	-	-	-	-	-	-	-	-	-	-	18	18	18	18	18	18	18	18	18	13	10	-	-	-	-
	Women	-	-	-	-	-	-	-	-	-	-	-	-	-	-	-	-	-	-	-	-	-	-	-	-	-	-	-	-	-	-	-	-	-	16	16	16	16	16	16	16	16	15	12	-	-	-	-	-
	Total	17	17	17	17	17	17	17	17	17	17	17	36	36	36	36	36	35	35	35	35	35	35	10	10	10	10	10	10	10	10	10	10	10	34	34	34	34	34	34	34	34	33	25	17	16	16	16	16
Breast cancer (C50)	Men	-	-	-	-	-	-	-	-	-	-	-	-	-	-	-	-	-	-	-	-	-	-	-	-	-	-	-	-	-	-	-	-	-	-	-	-	-	-	-	-	-	-	-	-	-	-	-	-
	Women	77	77	77	77	77	77	76	72	65	62	60	147	147	147	147	147	147	146	138	129	123	120	88	88	87	87	87	87	87	82	82	80	77	207	207	206	206	206	206	205	194	184	149	99	84	84	84	84
	Total	79	78	78	78	78	78	77	73	66	63	61	154	153	153	153	153	153	152	144	135	129	126	91	91	90	90	90	90	90	85	85	83	80	214	214	213	213	213	213	212	200	190	154	103	87	87	87	87
Cancer of brain and CNS (C70-72)	Men	54	54	54	54	53	53	50	45	43	42	42	108	108	107	107	105	105	101	92	85	82	78	47	46	45	44	44	43	42	39	35	35	34	102	101	100	96	96	94	89	84	72	57	44	35	35	35	33
	Women	33	33	33	33	32	32	32	32	32	29	29	64	64	64	64	63	63	63	63	62	56	55	33	33	33	33	33	33	32	32	29	28	28	69	65	62	62	62	62	60	56	49	44	37	27	23	21	21
	Total	87	87	87	87	85	85	82	77	75	71	71	172	172	171	171	168	168	164	155	147	138	133	80	79	78	77	77	76	74	71	64	63	62	171	166	162	158	158	156	149	140	121	101	81	62	58	56	54
Cancer of lip, oral cavity and pharynx (C00-14)	Men	-	-	-	-	-	-	-	-	-	-	-	13	13	13	13	13	12	12	11	11	11	11	-	-	-	-	-	-	-	-	-	-	-	32	32	32	31	31	31	30	29	28	19	12	17	17	17	16
	Women	-	-	-	-	-	-	-	-	-	-	-	21	21	21	21	21	21	21	21	21	21	21	11	11	11	11	11	11	11	11	11	11	11	24	24	24	24	24	24	23	23	22	17	13	-	-	-	-
	Total	12	12	12	12	12	11	11	11	11	11	11	34	34	34	34	34	33	33	32	32	32	32	20	20	20	20	20	20	19	19	18	18	18	56	56	56	55	55	55	53	52	50	36	25	23	23	23	22
Cancer of the corpus uteri (C54)	Women	10	10	10	10	10	10	10	10	10	10	-	15	15	15	15	15	15	15	15	15	15	14	-	-	-	-	-	-	-	-	-	-	-	17	17	17	17	17	17	17	17	14	11	10	-	-	-	-
	Total	10	10	10	10	10	10	10	10	10	10	-	15	15	15	15	15	15	15	15	15	15	14	-	-	-	-	-	-	-	-	-	-	-	17	17	17	17	17	17	17	17	14	11	10	-	-	-	-
Cervical cancer (C53)	Women	98	98	98	98	98	98	97	93	92	92	92	175	175	175	175	175	175	174	168	166	166	166	78	78	77	77	77	77	77	74	74	73	72	124	124	123	123	123	123	120	115	112	103	92	38	38	38	38
	Total	98	98	98	98	98	98	97	93	92	92	92	175	175	175	175	175	175	174	168	166	166	166	78	78	77	77	77	77	77	74	74	73	72	124	124	123	123	123	123	120	115	112	103	92	38	38	38	38
Colorectum cancer (C18-21)	Men	28	28	28	28	27	26	20	18	16	16	15	54	54	53	53	52	50	44	39	36	35	34	20	20	20	20	20	20	20	19	18	17	17	55	55	55	55	55	55	52	51	43	34	21	25	25	25	25
	Women	24	24	24	22	22	22	21	20	19	19	18	66	66	66	63	63	63	59	54	51	49	48	22	22	21	21	21	21	21	19	18	17	17	56	55	54	54	53	52	52	49	45	36	25	27	27	27	27
	Total	52	52	52	50	49	48	41	38	35	35	33	120	120	119	116	115	113	103	93	87	84	82	42	42	41	41	41	41	41	38	36	34	34	111	110	109	109	108	107	104	100	88	70	46	52	52	52	52
Gallbladder cancer (C23-24)	Men	-	-	-	-	-	-	-	-	-	-	-	-	-	-	-	-	-	-	-	-	-	-	-	-	-	-	-	-	-	-	-	-	-	-	-	-	-	-	-	-	-	-	-	-	-	-	-	-
	Women	-	-	-	-	-	-	-	-	-	-	-	-	-	-	-	-	-	-	-	-	-	-	-	-	-	-	-	-	-	-	-	-	-	-	-	-	-	-	-	-	-	-	-	-	-	-	-	-
	Total	-	-	-	-	-	-	-	-	-	-	-	-	-	-	-	-	-	-	-	-	-	-	-	-	-	-	-	-	-	-	-	-	-	-	-	-	-	-	-	-	-	-	-	-	-	-	-	-
Hodgkin tumor (C81)	Men	65	65	65	65	65	65	64	63	62	60	60	120	120	120	120	120	120	119	118	117	115	115	64	63	63	63	63	63	63	63	62	62	62	136	135	135	135	135	135	135	135	130	104	82	44	44	44	44
	Women	67	67	67	67	67	67	67	65	65	65	65	119	119	119	119	119	119	118	116	116	115	114	53	53	53	53	53	53	53	53	53	53	53	126	126	126	126	126	126	126	122	118	99	73	53	53	53	53
	Total	132	132	132	132	132	132	131	128	127	125	125	239	239	239	239	239	239	237	234	233	230	229	117	116	116	116	116	116	116	116	115	115	115	262	261	261	261	261	261	261	257	248	203	155	97	97	97	97
Kidney cancer (C64-65)	Men	13	13	13	13	13	13	13	13	13	13	13	27	27	27	27	27	27	27	27	27	27	27	-	-	-	-	-	-	-	-	-	-	-	19	19	19	19	19	19	18	18	18	10	-	-	-	-	-
	Women	11	11	11	11	11	11	10	-	-	-	-	14	14	14	14	14	14	13	12	12	12	12	-	-	-	-	-	-	-	-	-	-	-	11	11	11	11	11	11	11	11	10	-	-	-	-	-	-
	Total	24	24	24	24	24	24	23	22	22	22	22	41	41	41	41	41	41	40	39	39	39	39	11	11	11	11	11	11	10	10	10	10	10	30	30	30	30	30	30	29	29	28	17	13	-	-	-	-
Larynx cancer (C32)	Men	-	-	-	-	-	-	-	-	-	-	-	-	-	-	-	-	-	-	-	-	-	-	-	-	-	-	-	-	-	-	-	-	-	-	-	-	-	-	-	-	-	-	-	-	-	-	-	-
	Women	-	-	-	-	-	-	-	-	-	-	-	-	-	-	-	-	-	-	-	-	-	-	-	-	-	-	-	-	-	-	-	-	-	-	-	-	-	-	-	-	-	-	-	-	-	-	-	-
	Total	-	-	-	-	-	-	-	-	-	-	-	-	-	-	-	-	-	-	-	-	-	-	-	-	-	-	-	-	-	-	-	-	-	-	-	-	-	-	-	-	-	-	-	-	-	-	-	-
Leukemia (C91-95)	Men	54	54	53	51	50	49	44	37	34	30	29	104	101	98	96	95	91	81	67	62	57	55	40	39	38	37	37	36	30	24	22	21	20	98	93	89	88	86	84	70	58	54	45	30	39	36	35	35
	Women	39	37	34	33	33	33	31	26	23	22	22	62	60	57	56	56	55	51	43	39	38	38	34	32	31	30	30	30	28	27	24	23	23	71	66	65	64	64	64	61	55	50	41	28	26	24	24	24
	Total	93	91	87	84	83	82	75	63	57	52	51	166	161	155	152	151	146	132	110	101	95	93	74	71	69	67	67	66	58	51	46	44	43	169	159	154	152	150	148	131	113	104	86	58	65	60	59	59
Liver cancer (C22)	Men	-	-	-	-	-	-	-	-	-	-	-	-	-	-	-	-	-	-	-	-	-	-	-	-	-	-	-	-	-	-	-	-	-	-	-	-	-	-	-	-	-	-	-	-	-	-	-	-
	Women	-	-	-	-	-	-	-	-	-	-	-	-	-	-	-	-	-	-	-	-	-	-	-	-	-	-	-	-	-	-	-	-	-	10	10	10	10	10	10	-	-	-	-	-	-	-	-	-
	Total	-	-	-	-	-	-	-	-	-	-	-	14	14	14	11	10	10	10	10	10	10	10	-	-	-	-	-	-	-	-	-	-	-	12	12	12	11	11	11	-	-	-	-	-	-	-	-	-
Lung cancer (C33-34)	Men	17	16	16	15	15	15	14	13	10	-	-	26	25	25	24	24	24	21	20	17	16	16	12	12	12	12	12	12	12	12	12	11	11	33	33	29	27	27	27	27	27	27	21	16	15	15	11	11
	Women	17	16	16	16	16	16	14	12	12	12	12	19	18	18	18	18	18	16	14	13	13	13	-	-	-	-	-	-	-	-	-	-	-	26	26	25	25	25	25	24	21	19	13	-	11	11	11	11
	Total	34	32	32	31	31	31	28	25	22	21	21	45	43	43	42	42	42	37	34	30	29	29	20	20	19	19	19	19	19	18	18	17	17	59	59	54	52	52	52	51	48	46	34	24	26	26	22	22
Melanoma of the skin (C43)	Men	63	63	62	62	62	62	62	62	61	61	61	122	122	121	121	121	121	121	121	120	117	116	49	49	49	49	49	49	49	47	47	46	46	138	138	138	138	138	138	137	133	129	104	77	63	63	63	63
	Women	88	88	88	88	88	88	88	88	88	88	88	203	203	203	203	203	203	203	203	202	202	202	141	141	141	141	141	141	141	139	138	138	138	294	294	294	294	294	294	292	288	278	231	179	104	104	104	104
	Total	151	151	150	150	150	150	150	150	149	149	149	325	325	324	324	324	324	324	324	322	319	318	190	190	190	190	190	190	190	186	185	184	184	432	432	432	432	432	432	429	421	407	335	256	167	167	167	167
Multiple myeloma (C88+C90)	Men	-	-	-	-	-	-	-	-	-	-	-	-	-	-	-	-	-	-	-	-	-	-	-	-	-	-	-	-	-	-	-	-	-	-	-	-	-	-	-	-	-	-	-	-	-	-	-	-
	Women	-	-	-	-	-	-	-	-	-	-	-	-	-	-	-	-	-	-	-	-	-	-	-	-	-	-	-	-	-	-	-	-	-	-	-	-	-	-	-	-	-	-	-	-	-	-	-	-
	Total	-	-	-	-	-	-	-	-	-	-	-	-	-	-	-	-	-	-	-	-	-	-	-	-	-	-	-	-	-	-	-	-	-	-	-	-	-	-	-	-	-	-	-	-	-	-	-	-
Non-Hodgkin lymphoma (C82-86, C96)	Men	45	44	43	43	43	43	42	41	41	41	41	90	89	87	86	86	86	83	82	81	81	81	35	35	35	35	35	35	31	31	31	31	31	86	85	85	85	85	85	80	77	75	58	41	36	35	35	35
	Women	40	40	40	40	40	40	38	36	35	35	34	67	67	67	66	64	64	61	59	57	57	56	37	37	37	37	36	36	34	33	33	33	33	74	74	74	74	73	72	69	67	67	54	45	25	25	25	25
	Total	85	84	83	83	83	83	80	77	76	76	75	157	156	154	152	150	150	144	141	138	138	137	72	72	72	72	71	71	65	64	64	64	64	160	159	159	159	158	157	149	144	142	112	86	61	60	60	60
Oesophagus cancer (C15)	Men	-	-	-	-	-	-	-	-	-	-	-	-	-	-	-	-	-	-	-	-	-	-	-	-	-	-	-	-	-	-	-	-	-	-	-	-	-	-	-	-	-	-	-	-	-	-	-	-
	Women	-	-	-	-	-	-	-	-	-	-	-	-	-	-	-	-	-	-	-	-	-	-	-	-	-	-	-	-	-	-	-	-	-	-	-	-	-	-	-	-	-	-	-	-	-	-	-	-
	Total	-	-	-	-	-	-	-	-	-	-	-	-	-	-	-	-	-	-	-	-	-	-	-	-	-	-	-	-	-	-	-	-	-	-	-	-	-	-	-	-	-	-	-	-	-	-	-	-
Other	Men	69	69	68	68	66	64	62	55	50	49	47	127	126	125	124	122	116	112	100	90	87	83	63	63	61	61	61	59	55	48	45	44	43	157	156	149	147	147	145	137	120	111	94	66	70	69	67	66
	Women	62	62	61	61	61	61	60	59	57	57	56	107	107	105	105	105	104	100	96	93	91	89	68	68	68	67	67	67	65	59	59	58	57	156	155	155	154	154	154	150	139	136	102	80	61	61	61	61
	Total	131	131	129	129	127	125	122	114	107	106	103	234	233	230	229	227	220	212	196	183	178	172	131	131	129	128	128	126	120	107	104	102	100	313	311	304	301	301	299	287	259	247	196	146	131	130	128	127
Ovarian cancer (C56)	Women	39	39	39	39	39	39	38	36	34	34	34	72	71	71	71	71	71	68	65	62	62	61	44	43	43	43	42	42	42	40	40	40	39	109	108	108	108	107	107	106	102	102	84	56	48	48	48	48
	Total	39	39	39	39	39	39	38	36	34	34	34	72	71	71	71	71	71	68	65	62	62	61	44	43	43	43	42	42	42	40	40	40	39	109	108	108	108	107	107	106	102	102	84	56	48	48	48	48
Pancreas cancer (C25)	Men	-	-	-	-	-	-	-	-	-	-	-	-	-	-	-	-	-	-	-	-	-	-	-	-	-	-	-	-	-	-	-	-	-	-	-	-	-	-	-	-	-	-	-	-	-	-	-	-
	Women	-	-	-	-	-	-	-	-	-	-	-	12	12	11	11	11	10	10	10	-	-	-	-	-	-	-	-	-	-	-	-	-	-	-	-	-	-	-	-	-	-	-	-	-	-	-	-	-
	Total	-	-	-	-	-	-	-	-	-	-	-	20	20	19	18	18	17	15	14	13	13	13	-	-	-	-	-	-	-	-	-	-	-	15	15	13	12	12	12	10	10	10	-	-	-	-	-	-
Prostate cancer (C61)	Men	-	-	-	-	-	-	-	-	-	-	-	-	-	-	-	-	-	-	-	-	-	-	-	-	-	-	-	-	-	-	-	-	-	-	-	-	-	-	-	-	-	-	-	-	-	-	-	-
	Total	-	-	-	-	-	-	-	-	-	-	-	-	-	-	-	-	-	-	-	-	-	-	-	-	-	-	-	-	-	-	-	-	-	-	-	-	-	-	-	-	-	-	-	-	-	-	-	-
Stomach cancer (C16)	Men	-	-	-	-	-	-	-	-	-	-	-	-	-	-	-	-	-	-	-	-	-	-	-	-	-	-	-	-	-	-	-	-	-	-	-	-	-	-	-	-	-	-	-	-	-	-	-	-
	Women	-	-	-	-	-	-	-	-	-	-	-	13	11	-	-	-	-	-	-	-	-	-	-	-	-	-	-	-	-	-	-	-	-	-	-	-	-	-	-	-	-	-	-	-	-	-	-	-
	Total	10	-	-	-	-	-	-	-	-	-	-	20	18	14	12	11	11	-	-	-	-	-	-	-	-	-	-	-	-	-	-	-	-	15	14	14	13	13	12	-	-	-	-	-	-	-	-	-
Testicular cancer (C62)	Men	270	266	265	265	265	265	264	257	257	254	254	523	519	518	518	518	518	516	499	497	494	493	253	251	251	250	250	250	247	239	238	237	236	599	594	593	589	588	588	583	565	544	440	328	238	236	235	232
	Total	270	266	265	265	265	265	264	257	257	254	254	523	519	518	518	518	518	516	499	497	494	493	253	251	251	250	250	250	247	239	238	237	236	599	594	593	589	588	588	583	565	544	440	328	238	236	235	232
Thyroid cancer (C73)	Men	22	22	22	22	22	22	22	22	22	22	22	41	41	41	41	41	41	41	41	41	41	41	24	24	24	24	24	24	24	24	24	24	24	60	60	60	60	60	60	60	60	58	43	33	22	22	22	22
	Women	70	70	70	70	70	70	70	70	70	70	70	147	147	147	147	147	147	146	146	146	146	146	85	85	85	85	85	85	85	85	84	84	84	222	222	222	222	222	222	222	222	212	165	122	88	88	88	88
	Total	92	92	92	92	92	92	92	92	92	92	92	188	188	188	188	188	188	187	187	187	187	187	109	109	109	109	109	109	109	109	108	108	108	282	282	282	282	282	282	282	282	270	208	155	110	110	110	110
[truncated: 16 more columns]

## Sheet: Supp TS2_30-39
Supplementary table S2 Number of patients alive since diagnosis by sex and age for different cancer types
		2011-2012											2011-2014											2015-2016											2015-2019											2017-2018
Types of Tumor - 30-39	Gender	1	2	3	4	5	6	12	24	36	48	60	1	2	3	4	5	6	12	24	36	48	60	1	2	3	4	5	6	12	24	36	48	60	1	2	3	4	5	6	12	24	36	48	60	1	2	3	4
All sites excl. non-melanoma (C00-97)	Men	1554	1534	1512	1494	1477	1468	1419	1340	1289	1271	1253	3132	3100	3057	3025	3001	2986	2877	2717	2620	2568	2532	1512	1499	1482	1472	1462	1451	1407	1331	1307	1278	1264	3469	3434	3391	3367	3343	3317	3221	3065	2907	2355	1747	1364	1350	1327	1319
	Women	2259	2246	2230	2217	2206	2192	2133	2036	1963	1901	1878	4590	4564	4531	4501	4482	4459	4334	4132	3992	3880	3817	2296	2287	2274	2262	2250	2242	2187	2088	2038	2002	1961	5416	5396	5356	5322	5293	5274	5153	4937	4653	3717	2749	2123	2115	2099	2082
	Total	3813	3780	3742	3711	3683	3660	3552	3376	3252	3172	3131	7722	7664	7588	7526	7483	7445	7211	6849	6612	6448	6349	3808	3786	3756	3734	3712	3693	3594	3419	3345	3280	3225	8885	8830	8747	8689	8636	8591	8374	8002	7560	6072	4496	3487	3465	3426	3401
Bladder cancer (C67)	Men	28	28	28	28	28	28	28	27	27	27	27	78	78	78	78	78	78	77	76	76	75	75	40	40	40	40	40	40	40	39	38	38	38	104	104	104	104	104	104	104	102	98	73	55	41	41	41	41
	Women	22	22	22	22	22	22	22	22	22	21	21	33	33	33	33	33	33	32	32	32	31	31	12	12	12	12	12	12	12	11	11	11	11	31	31	31	31	30	30	30	29	27	19	15	-	-	-	-
	Total	50	50	50	50	50	50	50	49	49	48	48	111	111	111	111	111	111	109	108	108	106	106	52	52	52	52	52	52	52	50	49	49	49	135	135	135	135	134	134	134	131	125	92	70	50	50	50	50
Breast cancer (C50)	Men	-	-	-	-	-	-	-	-	-	-	-	-	-	-	-	-	-	-	-	-	-	-	-	-	-	-	-	-	-	-	-	-	-	10	10	10	10	10	10	10	-	-	-	-	-	-	-	-
	Women	671	670	669	668	668	667	660	636	611	589	580	1324	1323	1319	1318	1317	1315	1301	1258	1212	1164	1137	666	666	666	666	664	664	655	625	605	593	568	1711	1708	1705	1702	1698	1698	1680	1625	1522	1199	847	725	722	719	718
	Total	674	673	672	671	671	670	663	639	614	592	583	1333	1332	1328	1327	1326	1324	1310	1266	1220	1172	1145	670	670	670	670	668	668	659	628	608	595	570	1721	1718	1715	1712	1708	1708	1690	1633	1529	1202	850	727	724	721	720
Cancer of brain and CNS (C70-72)	Men	93	91	89	87	87	87	85	77	73	70	68	193	189	183	181	181	181	177	162	153	142	135	69	68	66	65	65	64	64	56	52	49	47	168	166	164	163	162	160	157	138	123	95	65	72	71	71	71
	Women	88	87	85	82	81	81	73	67	66	62	59	165	163	160	157	156	155	136	122	121	114	109	65	64	64	63	63	61	57	53	48	48	47	144	143	142	140	140	138	132	122	112	89	62	58	58	58	57
	Total	181	178	174	169	168	168	158	144	139	132	127	358	352	343	338	337	336	313	284	274	256	244	134	132	130	128	128	125	121	109	100	97	94	312	309	306	303	302	298	289	260	235	184	127	130	129	129	128
Cancer of lip, oral cavity and pharynx (C00-14)	Men	34	34	34	33	32	31	30	24	20	18	18	82	82	82	81	80	79	74	61	55	50	48	53	53	53	52	50	50	47	42	42	40	40	104	103	103	102	100	100	90	83	79	63	53	30	30	30	30
	Women	26	26	26	26	25	25	22	21	18	18	17	60	60	60	60	59	58	54	49	45	45	43	33	33	33	33	32	31	29	25	24	23	22	73	73	72	72	71	70	68	61	57	47	30	28	28	27	27
	Total	60	60	60	59	57	56	52	45	38	36	35	142	142	142	141	139	137	128	110	100	95	91	86	86	86	85	82	81	76	67	66	63	62	177	176	175	174	171	170	158	144	136	110	83	58	58	57	57
Cancer of the corpus uteri (C54)	Women	55	55	55	55	55	55	54	53	53	53	53	119	119	118	117	117	117	115	111	110	110	110	51	51	50	50	50	50	49	48	48	47	46	121	121	119	119	119	118	117	113	108	85	64	48	48	48	48
	Total	55	55	55	55	55	55	54	53	53	53	53	119	119	118	117	117	117	115	111	110	110	110	51	51	50	50	50	50	49	48	48	47	46	121	121	119	119	119	118	117	113	108	85	64	48	48	48	48
Cervical cancer (C53)	Women	273	271	269	268	267	266	257	236	232	222	218	582	580	578	574	571	569	549	502	481	467	456	276	275	274	274	272	272	263	247	240	237	234	565	563	561	558	554	553	534	498	462	391	313	206	206	205	203
	Total	273	271	269	268	267	266	257	236	232	222	218	582	580	578	574	571	569	549	502	481	467	456	276	275	274	274	272	272	263	247	240	237	234	565	563	561	558	554	553	534	498	462	391	313	206	206	205	203
Colorectum cancer (C18-21)	Men	113	112	112	108	107	106	98	89	79	75	71	247	244	239	234	232	231	211	188	167	156	149	120	118	117	117	115	113	107	89	82	73	71	283	280	276	275	273	269	257	219	194	147	99	116	115	112	111
	Women	119	119	119	118	117	114	105	90	80	73	73	247	246	243	237	235	232	218	192	176	163	158	110	110	109	109	109	108	103	98	94	83	81	294	294	292	288	283	281	268	246	218	154	109	118	118	117	114
	Total	232	231	231	226	224	220	203	179	159	148	144	494	490	482	471	467	463	429	380	343	319	307	230	228	226	226	224	221	210	187	176	156	152	577	574	568	563	556	550	525	465	412	301	208	234	233	229	225
Gallbladder cancer (C23-24)	Men	-	-	-	-	-	-	-	-	-	-	-	-	-	-	-	-	-	-	-	-	-	-	10	10	-	-	-	-	-	-	-	-	-	14	14	12	12	12	11	-	-	-	-	-	-	-	-	-
	Women	-	-	-	-	-	-	-	-	-	-	-	-	-	-	-	-	-	-	-	-	-	-	-	-	-	-	-	-	-	-	-	-	-	12	12	11	10	10	10	-	-	-	-	-	-	-	-	-
	Total	-	-	-	-	-	-	-	-	-	-	-	17	17	14	13	12	12	10	-	-	-	-	17	17	16	16	16	15	14	10	10	-	-	26	26	23	22	22	21	17	11	11	-	-	-	-	-	-
Hodgkin tumor (C81)	Men	57	57	57	57	57	57	57	57	56	56	56	121	121	121	121	121	121	121	121	119	119	118	58	58	58	58	58	58	58	58	57	55	55	137	137	136	136	136	136	135	134	130	101	72	50	50	49	49
	Women	56	56	56	56	56	56	56	53	52	51	51	108	108	108	108	108	108	108	105	102	101	100	40	39	39	39	39	39	39	39	39	39	38	93	92	92	92	92	92	92	91	89	75	50	38	38	38	38
	Total	113	113	113	113	113	113	113	110	108	107	107	229	229	229	229	229	229	229	226	221	220	218	98	97	97	97	97	97	97	97	96	94	93	230	229	228	228	228	228	227	225	219	176	122	88	88	87	87
Kidney cancer (C64-65)	Men	65	65	65	65	64	64	62	58	57	57	55	128	128	128	128	127	127	123	117	114	112	110	75	75	74	74	74	73	71	69	68	67	66	161	161	160	160	160	159	156	151	142	116	86	57	57	57	57
	Women	36	36	35	35	35	35	34	32	32	31	31	79	79	78	78	77	77	75	71	70	69	68	38	37	36	36	35	35	33	33	33	33	33	99	98	97	96	94	94	87	86	84	65	53	43	43	43	42
	Total	101	101	100	100	99	99	96	90	89	88	86	207	207	206	206	204	204	198	188	184	181	178	113	112	110	110	109	108	104	102	101	100	99	260	259	257	256	254	253	243	237	226	181	139	100	100	100	99
Larynx cancer (C32)	Men	-	-	-	-	-	-	-	-	-	-	-	12	12	12	12	12	12	12	12	12	12	11	-	-	-	-	-	-	-	-	-	-	-	12	12	12	12	12	11	10	10	10	10	-	-	-	-	-
	Women	-	-	-	-	-	-	-	-	-	-	-	-	-	-	-	-	-	-	-	-	-	-	-	-	-	-	-	-	-	-	-	-	-	-	-	-	-	-	-	-	-	-	-	-	-	-	-	-
	Total	-	-	-	-	-	-	-	-	-	-	-	16	16	16	16	16	16	16	16	16	16	15	-	-	-	-	-	-	-	-	-	-	-	15	15	15	15	15	14	13	13	13	13	-	-	-	-	-
Leukemia (C91-95)	Men	70	67	65	64	63	63	60	52	49	48	48	146	141	138	137	136	135	128	114	111	107	107	61	59	56	55	53	52	50	46	45	44	44	162	157	151	150	147	145	137	123	115	89	61	68	65	63	63
	Women	67	66	65	64	61	58	54	53	50	49	48	128	122	118	115	112	109	102	96	91	89	88	44	43	41	39	39	39	33	29	28	28	27	115	112	105	101	99	99	87	76	71	55	39	48	46	44	43
	Total	137	133	130	128	124	121	114	105	99	97	96	274	263	256	252	248	244	230	210	202	196	195	105	102	97	94	92	91	83	75	73	72	71	277	269	256	251	246	244	224	199	186	144	100	116	111	107	106
Liver cancer (C22)	Men	-	-	-	-	-	-	-	-	-	-	-	12	-	-	-	-	-	-	-	-	-	-	-	-	-	-	-	-	-	-	-	-	-	18	15	14	14	14	14	13	12	12	-	-	-	-	-	-
	Women	10	-	-	-	-	-	-	-	-	-	-	21	17	16	16	16	16	16	15	14	13	13	-	-	-	-	-	-	-	-	-	-	-	26	26	24	23	23	23	23	22	22	19	11	15	15	14	13
	Total	18	13	13	13	13	13	12	10	-	-	-	33	26	25	25	25	25	23	21	19	18	17	18	17	16	16	16	16	15	14	14	13	13	44	41	38	37	37	37	36	34	34	28	18	21	19	18	17
Lung cancer (C33-34)	Men	65	63	60	59	55	52	45	36	35	34	34	145	141	136	132	124	118	104	87	82	79	78	70	68	66	63	61	59	53	46	44	44	44	152	148	143	139	134	132	121	107	99	82	65	61	60	57	56
	Women	61	61	57	55	54	52	48	45	40	36	36	122	120	115	113	111	108	98	89	84	78	76	53	53	51	50	49	48	47	39	39	38	38	108	108	102	99	98	97	91	80	78	72	54	44	44	43	41
	Total	126	124	117	114	109	104	93	81	75	70	70	267	261	251	245	235	226	202	176	166	157	154	123	121	117	113	110	107	100	85	83	82	82	260	256	245	238	232	229	212	187	177	154	119	105	104	100	97
Melanoma of the skin (C43)	Men	136	136	136	135	135	135	133	127	123	123	122	342	342	341	340	340	340	336	321	314	312	307	184	184	184	184	184	184	181	176	174	170	166	406	405	405	405	405	405	401	394	381	312	230	157	157	157	157
	Women	269	268	268	267	267	266	263	259	257	255	254	560	559	559	557	557	556	550	539	536	533	532	349	349	349	349	349	348	347	345	343	341	339	754	753	753	753	753	752	751	747	723	589	456	268	268	268	268
	Total	405	404	404	402	402	401	396	386	380	378	376	902	901	900	897	897	896	886	860	850	845	839	533	533	533	533	533	532	528	521	517	511	505	1160	1158	1158	1158	1158	1157	1152	1141	1104	901	686	425	425	425	425
Multiple myeloma (C88+C90)	Men	-	-	-	-	-	-	-	-	-	-	-	16	15	14	14	14	14	13	12	11	11	10	14	14	14	14	14	14	14	12	12	12	11	22	22	22	21	21	21	21	19	18	16	14	-	-	-	-
	Women	-	-	-	-	-	-	-	-	-	-	-	15	15	15	15	15	15	15	15	14	13	13	-	-	-	-	-	-	-	-	-	-	-	16	15	15	15	15	14	14	14	13	10	-	-	-	-	-
	Total	13	12	11	11	11	11	11	11	10	10	-	31	30	29	29	29	29	28	27	25	24	23	20	19	19	19	19	19	19	17	16	16	15	38	37	37	36	36	35	35	33	31	26	22	12	12	12	12
Non-Hodgkin lymphoma (C82-86, C96)	Men	113	112	110	109	107	107	97	95	93	91	90	193	192	189	186	183	183	168	163	159	156	155	93	93	91	91	90	89	88	85	85	84	83	240	237	231	227	225	220	214	204	190	155	121	93	92	88	87
	Women	57	55	55	55	54	54	54	54	53	53	52	130	128	127	127	126	126	124	122	120	119	118	72	72	72	72	71	71	70	66	66	66	66	165	164	162	160	159	159	153	145	141	113	92	61	60	59	57
	Total	170	167	165	164	161	161	151	149	146	144	142	323	320	316	313	309	309	292	285	279	275	273	165	165	163	163	161	160	158	151	151	150	149	405	401	393	387	384	379	367	349	331	268	213	154	152	147	144
Oesophagus cancer (C15)	Men	-	-	-	-	-	-	-	-	-	-	-	-	-	-	-	-	-	-	-	-	-	-	-	-	-	-	-	-	-	-	-	-	-	-	-	-	-	-	-	-	-	-	-	-	-	-	-	-
	Women	-	-	-	-	-	-	-	-	-	-	-	-	-	-	-	-	-	-	-	-	-	-	-	-	-	-	-	-	-	-	-	-	-	-	-	-	-	-	-	-	-	-	-	-	-	-	-	-
	Total	-	-	-	-	-	-	-	-	-	-	-	-	-	-	-	-	-	-	-	-	-	-	-	-	-	-	-	-	-	-	-	-	-	-	-	-	-	-	-	-	-	-	-	-	-	-	-	-
Other	Men	124	124	123	120	117	117	115	109	102	101	98	232	229	228	221	218	218	213	200	188	186	183	97	96	95	94	94	94	88	78	76	76	76	249	243	242	237	233	229	219	204	191	159	115	114	111	111	109
	Women	147	147	147	145	145	144	141	140	132	130	130	269	268	268	266	266	264	258	254	240	234	232	141	140	140	135	133	133	132	128	125	124	122	294	293	291	286	282	280	275	260	242	198	157	96	96	94	94
	Total	271	271	270	265	262	261	256	249	234	231	228	501	497	496	487	484	482	471	454	428	420	415	238	236	235	229	227	227	220	206	201	200	198	543	536	533	523	515	509	494	464	433	357	272	210	207	205	203
Ovarian cancer (C56)	Women	93	91	89	89	89	89	86	82	77	73	70	187	185	182	180	179	179	173	168	157	152	148	95	94	94	94	93	92	90	84	81	79	77	213	211	210	209	208	205	202	193	179	143	105	84	83	82	81
	Total	93	91	89	89	89	89	86	82	77	73	70	187	185	182	180	179	179	173	168	157	152	148	95	94	94	94	93	92	90	84	81	79	77	213	211	210	209	208	205	202	193	179	143	105	84	83	82	81
Pancreas cancer (C25)	Men	24	21	19	18	17	15	12	-	-	-	-	56	52	50	48	47	44	34	25	19	18	17	16	16	13	11	11	11	-	-	-	-	-	43	42	34	31	30	28	23	19	17	12	-	23	22	17	16
	Women	13	13	11	11	11	11	-	-	-	-	-	34	33	31	30	30	29	26	21	17	17	17	17	17	15	13	13	12	-	-	-	-	-	46	45	41	38	36	34	24	18	17	-	-	19	19	17	16
	Total	37	34	30	29	28	26	21	14	-	-	-	90	85	81	78	77	73	60	46	36	35	34	33	33	28	24	24	23	13	-	-	-	-	89	87	75	69	66	62	47	37	34	21	11	42	41	34	32
Prostate cancer (C61)	Men	-	-	-	-	-	-	-	-	-	-	-	-	-	-	-	-	-	-	-	-	-	-	-	-	-	-	-	-	-	-	-	-	-	-	-	-	-	-	-	-	-	-	-	-	-	-	-	-
	Total	-	-	-	-	-	-	-	-	-	-	-	-	-	-	-	-	-	-	-	-	-	-	-	-	-	-	-	-	-	-	-	-	-	-	-	-	-	-	-	-	-	-	-	-	-	-	-	-
Stomach cancer (C16)	Men	25	25	22	21	18	17	16	14	12	11	10	50	50	44	41	38	36	28	23	18	17	16	23	21	20	19	18	16	10	-	-	-	-	37	34	31	29	28	26	16	13	10	-	-	12	11	10	-
	Women	21	21	21	20	19	17	15	-	-	-	-	41	41	39	36	34	30	23	13	12	11	11	23	23	21	20	19	19	15	13	12	12	12	41	40	37	36	35	33	23	18	15	14	12	10	-	-	-
	Total	46	46	43	41	37	34	31	23	20	18	17	91	91	83	77	72	66	51	36	30	28	27	46	44	41	39	37	35	25	21	19	18	16	78	74	68	65	63	59	39	31	25	23	17	22	20	19	18
Testicular cancer (C62)	Men	527	523	519	517	517	517	514	504	498	495	493	950	946	940	938	937	937	934	916	906	901	899	443	441	441	441	441	441	438	434	432	431	430	999	996	993	992	989	989	981	970	941	787	591	400	400	397	396
	Total	527	523	519	517	517	517	514	504	498	495	493	950	946	940	938	937	937	934	916	906	901	899	443	441	441	441	441	441	438	434	432	431	430	999	996	993	992	989	989	981	970	941	787	591	400	400	397	396
Thyroid cancer (C73)	Men	47	47	47	47	47	47	45	45	44	44	44	100	100	100	100	100	100	98	98	96	96	96	64	64	64	64	64	64	64	64	64	64	64	143	143	143	143	143	143	143	143	138	108	84	49	49	49	49
	Women	164	163	162	162	162	162	162	161	161	160	160	353	352	351	351	351	351	351	350	350	349	349	187	186	186	186	186	186	186	184	183	183	183	490	489	489	489	489	489	489	486	466	366	264	193	193	193	193
	Total	211	210	209	209	209	209	207	206	205	204	204	453	452	451	451	451	451	449	448	446	445	445	251	250	250	250	250	250	250	248	247	247	247	633	632	632	632	632	632	632	629	604	474	348	242	242	242	242
[truncated: 16 more columns]

## Sheet: Supp TS2_40-49
Supplementary table S2 Number of patients alive since diagnosis by sex and age for different cancer types
		2011-2012											2011-2014											2015-2016											2015-2019											2017-2018
Types of Tumor - 40-49	Gender	1	2	3	4	5	6	12	24	36	48	60	1	2	3	4	5	6	12	24	36	48	60	1	2	3	4	5	6	12	24	36	48	60	1	2	3	4	5	6	12	24	36	48	60	1	2	3	4
All sites excl. non-melanoma (C00-97)	Men	3350	3245	3096	2984	2893	2815	2495	2120	1965	1853	1768	6613	6426	6141	5940	5784	5654	5022	4312	4013	3826	3666	3307	3216	3094	3014	2963	2905	2654	2352	2211	2132	2056	8155	7931	7679	7509	7373	7240	6641	5948	5427	4140	2942	3265	3174	3082	3025
	Women	4795	4735	4647	4588	4536	4494	4273	3947	3792	3668	3583	9760	9644	9484	9364	9258	9174	8750	8143	7822	7587	7418	5571	5526	5449	5403	5354	5310	5127	4826	4615	4514	4407	13848	13733	13553	13429	13331	13239	12814	12135	11271	8746	6283	5550	5504	5425	5363
	Total	8145	7980	7743	7572	7429	7309	6768	6067	5757	5521	5351	16373	16070	15625	15304	15042	14828	13772	12455	11835	11413	11084	8878	8742	8543	8417	8317	8215	7781	7178	6826	6646	6463	22003	21664	21232	20938	20704	20479	19455	18083	16698	12886	9225	8815	8678	8507	8388
Bladder cancer (C67)	Men	122	122	122	121	117	115	111	107	107	106	102	259	259	259	258	253	250	242	232	228	224	219	143	143	143	143	141	140	136	127	125	122	120	354	352	350	349	344	343	335	318	302	230	167	138	137	136	135
	Women	71	70	67	67	67	67	66	62	62	61	60	121	119	116	116	115	115	111	105	103	102	100	56	55	54	54	54	54	53	50	50	50	50	136	135	134	133	132	132	127	120	117	94	73	55	55	55	54
	Total	193	192	189	188	184	182	177	169	169	167	162	380	378	375	374	368	365	353	337	331	326	319	199	198	197	197	195	194	189	177	175	172	170	490	487	484	482	476	475	462	438	419	324	240	193	192	191	189
Breast cancer (C50)	Men	14	14	14	14	14	14	13	13	12	10	10	23	23	23	23	23	23	22	22	20	18	17	18	17	16	16	16	16	16	15	15	14	13	35	34	33	33	33	33	33	31	30	24	17	11	11	11	11
	Women	1763	1760	1757	1746	1742	1740	1726	1679	1643	1594	1554	3583	3576	3567	3555	3550	3545	3521	3421	3344	3254	3188	2123	2118	2111	2108	2107	2104	2090	2047	1987	1949	1904	5417	5403	5381	5375	5372	5366	5322	5210	4886	3814	2737	2197	2194	2182	2180
	Total	1777	1774	1771	1760	1756	1754	1739	1692	1655	1604	1564	3606	3599	3590	3578	3573	3568	3543	3443	3364	3272	3205	2141	2135	2127	2124	2123	2120	2106	2062	2002	1963	1917	5452	5437	5414	5408	5405	5399	5355	5241	4916	3838	2754	2208	2205	2193	2191
Cancer of brain and CNS (C70-72)	Men	100	97	93	89	87	84	73	60	54	51	45	225	219	211	206	203	198	176	139	120	110	98	127	122	115	111	110	109	93	79	66	63	58	289	280	264	258	253	248	220	173	146	117	81	111	108	102	101
	Women	95	93	91	88	86	84	73	64	61	56	55	178	173	168	160	155	153	137	119	110	102	98	102	101	99	98	94	92	85	74	67	64	61	233	230	221	218	212	207	192	167	145	119	84	92	90	84	84
	Total	195	190	184	177	173	168	146	124	115	107	100	403	392	379	366	358	351	313	258	230	212	196	229	223	214	209	204	201	178	153	133	127	119	522	510	485	476	465	455	412	340	291	236	165	203	198	186	185
Cancer of lip, oral cavity and pharynx (C00-14)	Men	415	408	391	373	364	347	261	180	147	134	119	773	760	731	698	681	658	498	348	291	268	245	271	268	266	257	246	241	198	148	138	127	115	640	630	619	606	586	573	481	364	323	233	166	263	258	251	247
	Women	86	85	85	85	83	80	71	60	57	51	51	151	150	150	148	143	140	122	107	100	92	92	91	91	90	88	87	87	78	71	66	65	60	214	213	209	205	204	201	181	164	152	117	87	80	79	76	75
	Total	501	493	476	458	447	427	332	240	204	185	170	924	910	881	846	824	798	620	455	391	360	337	362	359	356	345	333	328	276	219	204	192	175	854	843	828	811	790	774	662	528	475	350	253	343	337	327	322
Cancer of the corpus uteri (C54)	Women	179	179	179	179	178	178	172	163	159	158	156	371	371	371	370	369	366	358	346	340	338	332	229	228	224	224	223	222	217	208	203	201	199	575	574	568	567	566	565	556	535	504	381	268	221	221	220	219
	Total	179	179	179	179	178	178	172	163	159	158	156	371	371	371	370	369	366	358	346	340	338	332	229	228	224	224	223	222	217	208	203	201	199	575	574	568	567	566	565	556	535	504	381	268	221	221	220	219
Cervical cancer (C53)	Women	390	388	385	381	376	374	343	286	274	264	259	819	814	809	801	793	788	727	632	598	577	565	515	512	509	505	500	497	481	428	398	388	377	1112	1107	1101	1089	1080	1074	1025	917	833	661	509	402	400	397	389
	Total	390	388	385	381	376	374	343	286	274	264	259	819	814	809	801	793	788	727	632	598	577	565	515	512	509	505	500	497	481	428	398	388	377	1112	1107	1101	1089	1080	1074	1025	917	833	661	509	402	400	397	389
Colorectum cancer (C18-21)	Men	416	410	396	384	375	371	356	308	282	250	233	817	806	777	758	745	734	696	607	562	509	481	397	393	382	373	367	359	338	287	253	235	224	1039	1022	1000	983	968	951	899	788	668	476	323	412	403	396	390
	Women	331	328	321	319	311	309	298	262	239	223	212	676	671	659	651	638	629	600	534	492	463	441	357	355	350	342	335	330	321	281	252	237	221	912	909	897	880	868	858	830	740	653	485	334	375	374	367	359
	Total	747	738	717	703	686	680	654	570	521	473	445	1493	1477	1436	1409	1383	1363	1296	1141	1054	972	922	754	748	732	715	702	689	659	568	505	472	445	1951	1931	1897	1863	1836	1809	1729	1528	1321	961	657	787	777	763	749
Gallbladder cancer (C23-24)	Men	14	14	13	12	10	10	-	-	-	-	-	34	33	29	28	26	24	22	17	12	11	10	17	16	14	13	12	12	12	-	-	-	-	46	45	42	40	38	35	29	24	20	14	-	20	20	19	18
	Women	14	12	11	10	10	10	-	-	-	-	-	27	25	22	21	20	20	16	11	10	10	-	21	21	18	17	16	15	13	10	-	-	-	44	44	41	37	36	34	31	26	21	13	-	17	17	17	15
	Total	28	26	24	22	20	20	17	12	10	10	-	61	58	51	49	46	44	38	28	22	21	19	38	37	32	30	28	27	25	19	15	13	13	90	89	83	77	74	69	60	50	41	27	17	37	37	36	33
Hodgkin tumor (C81)	Men	39	39	39	39	39	39	36	36	33	33	33	87	87	86	86	86	86	83	80	77	77	77	49	47	47	47	47	47	47	44	43	43	43	104	101	101	100	100	100	98	93	88	71	54	37	37	37	36
	Women	35	35	35	35	35	35	35	34	33	32	31	67	67	67	67	67	67	66	65	64	63	61	35	34	34	34	34	34	34	32	31	31	31	76	75	75	75	75	75	75	73	70	57	39	31	31	31	31
	Total	74	74	74	74	74	74	71	70	66	65	64	154	154	153	153	153	153	149	145	141	140	138	84	81	81	81	81	81	81	76	74	74	74	180	176	176	175	175	175	173	166	158	128	93	68	68	68	67
Kidney cancer (C64-65)	Men	200	196	194	192	191	189	176	162	157	150	146	439	431	425	418	414	410	392	369	359	347	335	241	241	235	231	230	226	217	209	198	193	185	599	596	585	578	570	564	538	522	475	384	272	240	238	234	233
	Women	110	110	109	109	109	109	104	100	100	98	98	219	219	217	217	216	215	206	200	198	195	194	105	101	101	101	100	100	98	95	90	90	90	290	285	285	283	281	281	275	267	246	195	136	127	127	127	125
	Total	310	306	303	301	300	298	280	262	257	248	244	658	650	642	635	630	625	598	569	557	542	529	346	342	336	332	330	326	315	304	288	283	275	889	881	870	861	851	845	813	789	721	579	408	367	365	361	358
Larynx cancer (C32)	Men	113	110	107	106	104	103	89	64	58	52	51	199	192	188	185	183	181	156	114	100	92	86	69	67	64	61	59	57	46	33	29	27	23	152	147	143	137	135	130	112	81	67	53	34	63	61	60	58
	Women	22	21	21	21	20	19	16	15	13	12	12	33	32	31	30	29	27	21	20	18	15	14	12	12	12	12	12	12	-	-	-	-	-	25	25	25	25	24	24	21	19	18	14	-	10	10	10	10
	Total	135	131	128	127	124	122	105	79	71	64	63	232	224	219	215	212	208	177	134	118	107	100	81	79	76	73	71	69	55	40	35	33	28	177	172	168	162	159	154	133	100	85	67	42	73	71	70	68
Leukemia (C91-95)	Men	131	129	122	118	117	117	109	99	96	90	88	261	258	249	245	242	242	225	206	198	190	186	163	157	154	149	147	144	131	122	120	118	116	362	350	344	337	332	328	306	279	269	213	161	145	139	138	138
	Women	81	79	72	69	68	65	59	52	51	48	47	185	177	169	166	164	160	150	135	133	129	126	107	107	107	107	106	106	104	98	94	93	91	262	255	252	249	248	243	232	217	199	157	124	103	100	97	95
	Total	212	208	194	187	185	182	168	151	147	138	135	446	435	418	411	406	402	375	341	331	319	312	270	264	261	256	253	250	235	220	214	211	207	624	605	596	586	580	571	538	496	468	370	285	248	239	235	233
Liver cancer (C22)	Men	61	53	43	36	31	30	20	16	-	-	-	97	83	69	59	52	50	32	22	15	15	14	46	41	35	33	32	29	23	19	19	19	16	108	94	81	73	71	66	52	43	40	32	20	38	32	29	27
	Women	28	22	19	18	16	16	13	11	-	-	-	42	35	31	30	28	28	24	21	18	16	16	34	31	28	26	25	23	19	17	15	15	14	67	61	54	50	47	44	38	33	28	22	17	21	20	17	15
	Total	89	75	62	54	47	46	33	27	18	16	16	139	118	100	89	80	78	56	43	33	31	30	80	72	63	59	57	52	42	36	34	34	30	175	155	135	123	118	110	90	76	68	54	37	59	52	46	42
Lung cancer (C33-34)	Men	507	473	426	392	359	335	252	167	137	119	110	984	916	820	753	697	658	491	345	286	256	240	379	349	311	291	280	268	215	162	142	129	121	878	807	733	688	653	615	480	362	322	250	181	355	333	304	288
	Women	417	400	374	353	339	323	264	205	174	169	161	790	754	708	665	630	601	481	355	302	290	278	320	310	287	273	262	251	201	160	144	138	128	741	712	671	638	611	589	496	398	346	273	196	309	292	279	262
	Total	924	873	800	745	698	658	516	372	311	288	271	1774	1670	1528	1418	1327	1259	972	700	588	546	518	699	659	598	564	542	519	416	322	286	267	249	1619	1519	1404	1326	1264	1204	976	760	668	523	377	664	625	583	550
Melanoma of the skin (C43)	Men	222	221	220	220	218	218	215	204	198	192	186	467	465	462	460	458	458	450	431	418	410	399	288	288	287	286	286	286	283	272	269	263	261	751	751	747	743	742	741	730	711	673	541	400	320	320	319	316
	Women	270	269	269	268	267	266	264	255	252	250	249	608	607	606	605	604	603	596	578	571	566	563	401	400	400	399	399	399	398	390	386	385	384	1066	1064	1063	1061	1061	1060	1056	1038	993	771	555	431	431	430	429
	Total	492	490	489	488	485	484	479	459	450	442	435	1075	1072	1068	1065	1062	1061	1046	1009	989	976	962	689	688	687	685	685	685	681	662	655	648	645	1817	1815	1810	1804	1803	1801	1786	1749	1666	1312	955	751	751	749	745
Multiple myeloma (C88+C90)	Men	32	31	29	28	28	28	28	26	25	23	22	59	58	54	53	53	53	52	49	45	42	39	36	36	36	35	34	34	33	30	30	29	27	94	94	93	91	90	90	86	80	76	65	42	44	44	43	43
	Women	25	25	25	25	25	25	23	20	18	18	18	53	52	52	50	50	49	47	42	39	39	39	25	23	23	23	23	23	22	22	21	21	21	74	71	70	70	69	69	68	67	58	46	28	34	33	32	32
	Total	57	56	54	53	53	53	51	46	43	41	40	112	110	106	103	103	102	99	91	84	81	78	61	59	59	58	57	57	55	52	51	50	48	168	165	163	161	159	159	154	147	134	111	70	78	77	75	75
Non-Hodgkin lymphoma (C82-86, C96)	Men	140	136	133	133	133	131	127	119	116	116	113	304	298	291	290	288	284	273	260	255	254	247	166	159	156	155	155	153	150	145	143	142	137	430	417	411	409	407	404	391	372	349	274	196	179	173	170	170
	Women	114	112	111	111	110	110	105	101	100	99	99	254	250	246	246	244	244	237	227	226	225	224	148	146	142	142	141	141	138	130	127	126	126	393	389	382	382	377	376	369	351	337	261	175	164	164	162	162
	Total	254	248	244	244	243	241	232	220	216	215	212	558	548	537	536	532	528	510	487	481	479	471	314	305	298	297	296	294	288	275	270	268	263	823	806	793	791	784	780	760	723	686	535	371	343	337	332	332
Oesophagus cancer (C15)	Men	51	46	40	34	29	23	11	-	-	-	-	99	93	82	72	62	51	25	-	-	-	-	47	44	40	36	36	34	19	14	-	-	-	98	89	79	71	69	65	40	29	22	16	10	35	31	27	25
	Women	-	-	-	-	-	-	-	-	-	-	-	12	12	12	10	10	10	-	-	-	-	-	-	-	-	-	-	-	-	-	-	-	-	18	17	16	13	12	11	-	-	-	-	-	-	-	-	-
	Total	56	51	45	38	33	27	14	-	-	-	-	111	105	94	82	72	61	33	16	15	15	13	56	53	49	45	44	41	24	17	11	10	-	116	106	95	84	81	76	49	35	26	20	12	41	37	32	28
Other	Men	231	224	214	208	204	202	192	171	167	159	152	397	387	372	364	360	358	335	301	292	281	272	216	211	204	203	202	200	189	173	157	152	149	558	544	530	525	519	514	488	442	402	290	212	225	217	211	207
	Women	206	198	189	188	186	185	176	163	157	150	146	427	410	396	391	387	385	368	342	326	314	306	216	213	211	210	206	201	194	181	172	170	169	539	533	524	521	517	511	492	468	440	342	250	221	218	213	212
	Total	437	422	403	396	390	387	368	334	324	309	298	824	797	768	755	747	743	703	643	618	595	578	432	424	415	413	408	401	383	354	329	322	318	1097	1077	1054	1046	1036	1025	980	910	842	632	462	446	435	424	419
Ovarian cancer (C56)	Women	252	248	244	240	236	231	219	196	180	170	160	494	486	474	467	459	454	430	393	358	331	309	280	278	270	267	265	259	246	226	209	195	187	654	642	622	614	610	600	569	531	485	367	271	250	243	237	234
	Total	252	248	244	240	236	231	219	196	180	170	160	494	486	474	467	459	454	430	393	358	331	309	280	278	270	267	265	259	246	226	209	195	187	654	642	622	614	610	600	569	531	485	367	271	250	243	237	234
Pancreas cancer (C25)	Men	116	106	92	81	75	69	51	35	30	29	28	228	209	181	164	151	140	105	74	61	58	54	138	131	117	105	100	92	66	46	43	40	37	322	304	273	248	235	225	159	122	103	77	49	123	116	104	96
	Women	63	59	50	46	45	43	29	19	14	13	13	118	114	96	90	85	79	56	39	33	30	29	73	71	65	60	56	54	39	26	22	20	20	180	173	159	147	136	130	93	56	48	32	21	76	73	68	63
	Total	179	165	142	127	120	112	80	54	44	42	41	346	323	277	254	236	219	161	113	94	88	83	211	202	182	165	156	146	105	72	65	60	57	502	477	432	395	371	355	252	178	151	109	70	199	189	172	159
Prostate cancer (C61)	Men	35	34	34	34	34	34	33	31	28	27	26	75	74	74	74	74	74	71	66	63	59	57	46	45	45	45	45	45	45	43	40	37	36	125	124	124	124	124	122	122	118	109	66	47	43	43	43	43
	Total	35	34	34	34	34	34	33	31	28	27	26	75	74	74	74	74	74	71	66	63	59	57	46	45	45	45	45	45	45	43	40	37	36	125	124	124	124	124	122	122	118	109	66	47	43	43	43	43
Stomach cancer (C16)	Men	88	82	74	71	69	63	42	27	20	17	16	188	181	167	156	147	140	98	56	42	39	36	98	90	81	78	73	69	56	40	33	32	30	227	212	196	186	176	167	126	93	73	57	39	85	80	77	73
	Women	65	64	55	53	50	48	33	21	19	18	18	137	135	123	114	108	102	75	53	43	41	41	62	60	56	55	52	50	34	23	18	16	16	155	151	139	133	129	125	95	72	53	37	26	70	68	61	57
	Total	153	146	129	124	119	111	75	48	39	35	34	325	316	290	270	255	242	173	109	85	80	77	160	150	137	133	125	119	90	63	51	48	46	382	363	335	319	305	292	221	165	126	94	65	155	148	138	130
Testicular cancer (C62)	Men	252	250	250	250	247	245	243	237	232	229	225	480	477	474	474	471	467	463	450	445	442	433	273	272	269	269	268	268	265	260	257	257	256	720	714	709	708	707	706	697	685	664	501	351	288	283	281	280
	Total	252	250	250	250	247	245	243	237	232	229	225	480	477	474	474	471	467	463	450	445	442	433	273	272	269	269	268	268	265	260	257	257	256	720	714	709	708	707	706	697	685	664	501	351	288	283	281	280
Thyroid cancer (C73)	Men	51	50	50	49	48	48	48	48	48	48	47	118	117	117	116	115	115	115	115	115	115	113	79	79	77	77	77	76	76	75	75	75	75	224	224	222	222	221	220	219	218	206	156	112	90	90	90	90
	Women	173	173	173	173	173	173	173	172	171	171	171	395	395	394	394	394	394	393	391	390	389	388	250	250	249	249	249	249	248	247	247	246	245	665	665	664	664	664	664	662	660	635	484	334	258	258	258	258
	Total	224	223	223	222	221	221	221	220	219	219	218	513	512	511	510	509	509	508	506	505	504	501	329	329	326	326	326	325	324	322	322	321	320	889	889	886	886	885	884	881	878	841	640	446	348	348	348	348
[truncated: 16 more columns]

## Sheet: Supp TS2_50-59
Supplementary table S2 Number of patients alive since diagnosis by sex and age for different cancer types
		2011-2012											2011-2014											2015-2016											2015-2019											2017-2018
Types of Tumor - 50-59	Gender	1	2	3	4	5	6	12	24	36	48	60	1	2	3	4	5	6	12	24	36	48	60	1	2	3	4	5	6	12	24	36	48	60	1	2	3	4	5	6	12	24	36	48	60	1	2	3	4
All sites excl. non-melanoma (C00-97)	Men	12159	11597	10745	10206	9776	9396	7838	6272	5532	5080	4758	23103	22031	20496	19448	18672	17953	14968	11987	10545	9710	9095	9290	8888	8363	7935	7647	7400	6292	5185	4595	4214	3944	21900	20933	19682	18737	18066	17496	15030	12436	10773	7888	5593	8497	8120	7609	7249
	Women	11338	11082	10725	10463	10257	10097	9301	8322	7806	7393	7099	22112	21627	20919	20378	19975	19654	18101	16185	15110	14357	13807	9506	9305	8999	8797	8631	8500	7913	7173	6737	6426	6189	22523	22048	21371	20891	20522	20230	18933	17195	15669	11946	8625	8698	8511	8267	8079
	Total	23497	22679	21470	20669	20033	19493	17139	14594	13338	12473	11857	45215	43658	41415	39826	38647	37607	33069	28172	25655	24067	22902	18796	18193	17362	16732	16278	15900	14205	12358	11332	10640	10133	44423	42981	41053	39628	38588	37726	33963	29631	26442	19834	14218	17195	16631	15876	15328
Bladder cancer (C67)	Men	633	629	620	609	598	590	551	503	475	464	441	1191	1178	1161	1140	1121	1108	1047	955	903	875	826	458	449	444	441	436	435	410	378	364	346	327	1046	1033	1018	1003	993	984	923	848	794	622	453	396	394	389	381
	Women	316	310	307	303	300	298	288	271	261	255	251	614	606	598	588	584	579	554	525	509	498	490	243	241	239	236	234	231	217	204	201	200	197	569	562	554	547	542	535	509	477	452	349	268	212	208	202	199
	Total	949	939	927	912	898	888	839	774	736	719	692	1805	1784	1759	1728	1705	1687	1601	1480	1412	1373	1316	701	690	683	677	670	666	627	582	565	546	524	1615	1595	1572	1550	1535	1519	1432	1325	1246	971	721	608	602	591	580
Breast cancer (C50)	Men	26	26	26	26	25	25	24	23	22	22	22	59	58	58	56	55	55	52	50	47	46	45	25	25	23	23	22	22	22	21	21	21	21	65	65	62	62	61	61	59	57	53	36	26	24	24	24	24
	Women	3284	3268	3246	3232	3226	3217	3173	3069	2963	2852	2754	6325	6293	6252	6223	6205	6187	6098	5909	5696	5495	5319	2701	2680	2664	2650	2640	2630	2600	2522	2434	2358	2291	6565	6523	6481	6455	6434	6416	6338	6123	5731	4433	3205	2556	2544	2525	2519
	Total	3310	3294	3272	3258	3251	3242	3197	3092	2985	2874	2776	6384	6351	6310	6279	6260	6242	6150	5959	5743	5541	5364	2726	2705	2687	2673	2662	2652	2622	2543	2455	2379	2312	6630	6588	6543	6517	6495	6477	6397	6180	5784	4469	3231	2580	2568	2549	2543
Cancer of brain and CNS (C70-72)	Men	216	205	178	168	160	152	118	80	60	55	53	423	395	346	324	307	290	222	145	110	99	94	181	169	155	142	136	133	105	74	54	49	48	425	399	363	339	324	314	245	166	121	93	66	168	158	144	136
	Women	185	175	158	147	142	137	109	78	68	64	60	355	342	308	286	272	266	223	156	132	124	117	115	109	105	103	99	95	81	60	54	49	47	310	297	286	275	263	252	217	162	127	87	63	128	123	118	112
	Total	401	380	336	315	302	289	227	158	128	119	113	778	737	654	610	579	556	445	301	242	223	211	296	278	260	245	235	228	186	134	108	98	95	735	696	649	614	587	566	462	328	248	180	129	296	281	262	248
Cancer of lip, oral cavity and pharynx (C00-14)	Men	1445	1406	1341	1287	1235	1186	893	576	465	404	365	2761	2699	2573	2449	2349	2235	1682	1086	858	743	681	1084	1052	1008	962	916	874	663	481	388	343	312	2356	2284	2172	2065	1961	1879	1424	1002	814	585	415	845	821	772	728
	Women	372	369	358	346	337	329	273	215	190	166	158	710	702	684	666	653	641	537	414	366	334	315	271	269	258	249	240	235	205	167	145	139	130	582	575	557	543	525	515	445	355	310	239	168	211	206	204	202
	Total	1817	1775	1699	1633	1572	1515	1166	791	655	570	523	3471	3401	3257	3115	3002	2876	2219	1500	1224	1077	996	1355	1321	1266	1211	1156	1109	868	648	533	482	442	2938	2859	2729	2608	2486	2394	1869	1357	1124	824	583	1056	1027	976	930
Cancer of the corpus uteri (C54)	Women	562	556	551	550	541	536	526	506	493	483	472	1064	1050	1039	1033	1021	1013	985	945	912	893	877	570	567	561	561	558	557	538	512	496	486	480	1430	1420	1406	1402	1399	1395	1362	1307	1229	948	679	571	566	564	562
	Total	562	556	551	550	541	536	526	506	493	483	472	1064	1050	1039	1033	1021	1013	985	945	912	893	877	570	567	561	561	558	557	538	512	496	486	480	1430	1420	1406	1402	1399	1395	1362	1307	1229	948	679	571	566	564	562
Cervical cancer (C53)	Women	519	512	504	495	488	478	431	367	339	323	310	975	964	949	934	917	902	811	677	617	582	554	441	437	430	424	412	407	374	314	288	273	254	992	978	959	947	928	912	847	725	636	485	345	371	363	356	351
	Total	519	512	504	495	488	478	431	367	339	323	310	975	964	949	934	917	902	811	677	617	582	554	441	437	430	424	412	407	374	314	288	273	254	992	978	959	947	928	912	847	725	636	485	345	371	363	356	351
Colorectum cancer (C18-21)	Men	1763	1734	1676	1630	1600	1571	1448	1227	1069	946	869	3459	3391	3275	3184	3126	3063	2802	2376	2079	1868	1721	1427	1390	1348	1310	1280	1255	1168	1015	881	796	728	3495	3409	3309	3233	3164	3120	2899	2513	2112	1508	1056	1336	1304	1273	1247
	Women	1134	1118	1094	1073	1047	1029	975	845	767	705	674	2211	2175	2127	2081	2036	2010	1910	1686	1526	1404	1335	955	938	919	900	894	887	830	739	677	620	586	2227	2188	2137	2086	2066	2050	1937	1738	1550	1144	815	850	834	816	801
	Total	2897	2852	2770	2703	2647	2600	2423	2072	1836	1651	1543	5670	5566	5402	5265	5162	5073	4712	4062	3605	3272	3056	2382	2328	2267	2210	2174	2142	1998	1754	1558	1416	1314	5722	5597	5446	5319	5230	5170	4836	4251	3662	2652	1871	2186	2138	2089	2048
Gallbladder cancer (C23-24)	Men	72	61	48	40	37	35	25	17	16	14	13	131	113	91	78	74	70	49	30	27	22	19	62	59	50	43	41	39	31	20	15	13	10	150	138	118	102	98	88	71	44	29	20	13	65	57	48	42
	Women	68	64	55	48	44	42	33	26	22	21	18	145	136	125	110	101	95	68	51	44	41	37	56	53	50	45	42	41	27	25	24	22	21	130	123	108	97	91	83	58	48	42	34	24	54	51	41	36
	Total	140	125	103	88	81	77	58	43	38	35	31	276	249	216	188	175	165	117	81	71	63	56	118	112	100	88	83	80	58	45	39	35	31	280	261	226	199	189	171	129	92	71	54	37	119	108	89	78
Hodgkin tumor (C81)	Men	38	38	36	36	36	36	35	33	32	31	30	80	79	75	75	74	73	71	67	65	63	61	33	32	31	31	31	31	31	29	28	27	24	75	74	73	73	72	72	72	70	69	54	36	35	35	35	35
	Women	29	29	27	27	27	26	23	23	23	23	23	58	58	55	55	55	54	51	48	48	47	47	23	21	21	21	21	21	20	20	20	20	20	50	48	47	47	47	47	45	44	42	34	26	22	22	21	21
	Total	67	67	63	63	63	62	58	56	55	54	53	138	137	130	130	129	127	122	115	113	110	108	56	53	52	52	52	52	51	49	48	47	44	125	122	120	120	119	119	117	114	111	88	62	57	57	56	56
Kidney cancer (C64-65)	Men	549	531	509	493	486	473	453	421	406	385	373	1040	1007	971	947	929	909	870	806	777	735	710	471	464	442	434	427	423	393	369	343	327	314	1151	1134	1093	1071	1051	1042	973	902	823	614	438	455	449	438	429
	Women	307	299	294	290	285	283	265	255	250	244	242	610	598	584	573	565	561	528	505	497	487	484	245	243	241	241	240	236	229	222	217	211	203	612	602	587	584	579	573	546	526	499	393	284	246	238	230	228
	Total	856	830	803	783	771	756	718	676	656	629	615	1650	1605	1555	1520	1494	1470	1398	1311	1274	1222	1194	716	707	683	675	667	659	622	591	560	538	517	1763	1736	1680	1655	1630	1615	1519	1428	1322	1007	722	701	687	668	657
Larynx cancer (C32)	Men	501	486	471	461	449	435	384	300	269	249	230	947	920	888	871	847	820	712	557	479	449	409	365	356	349	337	333	324	273	219	193	168	152	780	760	741	722	711	685	565	444	395	304	218	296	291	287	283
	Women	98	94	93	91	90	88	80	66	59	56	50	176	169	168	166	162	160	145	116	99	89	82	54	53	53	52	52	51	47	37	36	32	30	109	108	107	105	103	102	90	73	64	46	35	35	35	34	33
	Total	599	580	564	552	539	523	464	366	328	305	280	1123	1089	1056	1037	1009	980	857	673	578	538	491	419	409	402	389	385	375	320	256	229	200	182	889	868	848	827	814	787	655	517	459	350	253	331	326	321	316
Leukemia (C91-95)	Men	307	289	271	263	258	254	234	217	211	199	193	599	572	540	524	509	502	463	422	403	383	373	238	230	221	213	212	210	201	185	176	165	158	671	647	628	614	608	600	576	536	489	343	236	269	261	254	250
	Women	242	231	216	211	204	200	188	170	162	156	149	485	463	437	431	416	409	386	349	337	322	314	180	169	161	155	150	148	140	131	128	126	125	451	429	411	398	392	387	360	323	302	237	170	176	168	159	155
	Total	549	520	487	474	462	454	422	387	373	355	342	1084	1035	977	955	925	911	849	771	740	705	687	418	399	382	368	362	358	341	316	304	291	283	1122	1076	1039	1012	1000	987	936	859	791	580	406	445	429	413	405
Liver cancer (C22)	Men	282	235	178	151	136	120	80	52	41	33	30	526	439	343	292	264	236	157	103	85	68	58	213	183	153	135	121	111	78	48	37	28	26	456	385	313	271	235	219	157	110	87	58	35	174	146	114	98
	Women	114	97	82	69	66	61	48	37	27	20	19	215	190	164	143	137	125	97	68	56	48	46	84	74	64	59	56	56	42	31	26	24	23	176	157	137	119	112	108	83	61	52	39	31	64	58	52	43
	Total	396	332	260	220	202	181	128	89	68	53	49	741	629	507	435	401	361	254	171	141	116	104	297	257	217	194	177	167	120	79	63	52	49	632	542	450	390	347	327	240	171	139	97	66	238	204	166	141
Lung cancer (C33-34)	Men	3202	2950	2586	2365	2189	2041	1445	963	746	642	575	5791	5330	4680	4275	3972	3703	2592	1696	1304	1130	1012	2128	1961	1725	1573	1467	1386	1004	653	520	441	402	4827	4433	3902	3553	3317	3118	2300	1511	1180	843	582	1927	1770	1551	1407
	Women	1845	1755	1622	1526	1459	1408	1099	783	670	596	544	3685	3504	3230	3028	2882	2760	2152	1535	1286	1144	1044	1541	1474	1349	1264	1198	1140	908	686	577	509	468	3420	3245	2982	2794	2653	2533	2045	1554	1266	922	637	1293	1228	1138	1066
	Total	5047	4705	4208	3891	3648	3449	2544	1746	1416	1238	1119	9476	8834	7910	7303	6854	6463	4744	3231	2590	2274	2056	3669	3435	3074	2837	2665	2526	1912	1339	1097	950	870	8247	7678	6884	6347	5970	5651	4345	3065	2446	1765	1219	3220	2998	2689	2473
Melanoma of the skin (C43)	Men	348	348	344	342	336	329	310	294	279	267	261	671	668	662	657	649	641	614	579	545	524	510	340	338	337	333	333	330	320	306	294	282	271	824	817	813	808	807	802	785	754	706	518	386	300	296	295	294
	Women	366	365	365	365	363	363	355	343	336	331	328	734	732	730	730	728	728	714	694	673	666	657	391	390	389	388	386	385	379	370	361	355	352	917	915	913	912	909	906	896	879	847	670	494	350	349	349	349
	Total	714	713	709	707	699	692	665	637	615	598	589	1405	1400	1392	1387	1377	1369	1328	1273	1218	1190	1167	731	728	726	721	719	715	699	676	655	637	623	1741	1732	1726	1720	1716	1708	1681	1633	1553	1188	880	650	645	644	643
Multiple myeloma (C88+C90)	Men	73	73	69	69	68	67	62	55	50	43	34	164	164	158	155	154	152	144	132	122	105	92	80	77	77	73	73	72	71	69	59	53	44	217	210	206	200	199	198	191	177	152	110	67	92	90	88	87
	Women	106	105	101	97	92	92	86	84	81	73	70	193	192	186	180	173	173	166	160	150	137	131	72	70	65	64	64	64	63	56	56	55	52	202	199	189	187	187	187	183	171	161	113	79	92	92	87	86
	Total	179	178	170	166	160	159	148	139	131	116	104	357	356	344	335	327	325	310	292	272	242	223	152	147	142	137	137	136	134	125	115	108	96	419	409	395	387	386	385	374	348	313	223	146	184	182	175	173
Non-Hodgkin lymphoma (C82-86, C96)	Men	292	286	274	268	268	263	247	229	219	208	202	585	573	552	543	539	531	499	457	436	413	397	228	221	214	211	211	211	195	177	170	163	157	647	626	605	600	599	591	554	518	470	345	244	269	260	250	249
	Women	308	307	306	306	303	298	287	275	266	260	255	613	609	601	600	593	587	568	544	527	517	507	238	234	231	228	226	224	217	211	204	199	194	640	634	624	618	610	608	588	559	523	402	294	272	271	266	263
	Total	600	593	580	574	571	561	534	504	485	468	457	1198	1182	1153	1143	1132	1118	1067	1001	963	930	904	466	455	445	439	437	435	412	388	374	362	351	1287	1260	1229	1218	1209	1199	1142	1077	993	747	538	541	531	516	512
Oesophagus cancer (C15)	Men	300	277	245	219	190	168	79	27	17	16	15	595	558	498	440	389	347	165	68	48	42	35	206	193	179	157	141	121	62	23	17	15	13	498	459	417	368	326	278	147	65	48	30	18	195	179	157	141
	Women	64	62	54	49	45	43	23	13	-	-	-	106	102	91	82	73	66	36	21	15	14	12	40	36	32	31	24	22	15	-	-	-	-	76	71	65	61	50	43	32	19	17	11	-	24	24	23	21
	Total	364	339	299	268	235	211	102	40	26	25	23	701	660	589	522	462	413	201	89	63	56	47	246	229	211	188	165	143	77	32	26	22	20	574	530	482	429	376	321	179	84	65	41	27	219	203	180	162
Other	Men	446	410	374	357	346	336	302	265	250	242	233	824	752	687	656	640	627	562	503	473	454	435	357	342	319	301	291	283	251	222	203	192	183	847	805	761	728	709	691	627	560	493	364	251	330	314	299	288
	Women	392	376	361	353	345	340	318	294	280	266	255	754	731	700	676	664	653	609	558	530	511	494	347	334	317	310	304	301	284	265	251	243	235	803	778	747	729	718	709	665	620	563	442	349	297	290	280	273
	Total	838	786	735	710	691	676	620	559	530	508	488	1578	1483	1387	1332	1304	1280	1171	1061	1003	965	929	704	676	636	611	595	584	535	487	454	435	418	1650	1583	1508	1457	1427	1400	1292	1180	1056	806	600	627	604	579	561
Ovarian cancer (C56)	Women	424	408	390	378	371	368	348	294	263	232	211	850	819	778	747	734	724	672	574	504	449	405	363	352	336	330	324	323	312	271	235	214	193	892	861	823	804	788	782	744	642	551	395	269	355	338	323	312
	Total	424	408	390	378	371	368	348	294	263	232	211	850	819	778	747	734	724	672	574	504	449	405	363	352	336	330	324	323	312	271	235	214	193	892	861	823	804	788	782	744	642	551	395	269	355	338	323	312
Pancreas cancer (C25)	Men	443	407	334	287	254	229	146	91	73	67	59	815	739	622	530	478	436	277	168	130	120	106	337	306	270	230	209	188	130	82	68	61	54	825	755	650	562	506	462	335	211	161	116	73	329	302	253	220
	Women	233	220	196	176	158	141	92	61	45	38	34	494	463	414	373	345	314	210	130	98	85	79	233	222	194	174	164	148	107	65	49	43	43	547	523	473	425	389	364	272	165	127	88	66	215	205	190	169
	Total	676	627	530	463	412	370	238	152	118	105	93	1309	1202	1036	903	823	750	487	298	228	205	185	570	528	464	404	373	336	237	147	117	104	97	1372	1278	1123	987	895	826	607	376	288	204	139	544	507	443	389
Prostate cancer (C61)	Men	691	690	687	685	683	679	661	616	580	552	533	1409	1405	1399	1390	1387	1379	1338	1247	1166	1106	1065	624	623	621	619	617	616	600	579	554	528	512	1504	1501	1496	1492	1489	1482	1449	1393	1278	963	712	575	573	570	569
	Total	691	690	687	685	683	679	661	616	580	552	533	1409	1405	1399	1390	1387	1379	1338	1247	1166	1106	1065	624	623	621	619	617	616	600	579	554	528	512	1504	1501	1496	1492	1489	1482	1449	1393	1278	963	712	575	573	570	569
Stomach cancer (C16)	Men	349	336	300	273	249	235	173	120	93	85	76	680	643	573	521	473	442	328	226	179	163	150	265	252	233	208	193	180	133	88	67	58	51	639	605	555	490	458	434	314	201	159	105	76	259	243	218	191
	Women	199	192	177	163	156	152	113	81	68	58	53	357	347	319	294	280	269	204	150	121	105	99	136	133	117	109	101	96	80	58	53	45	43	326	317	288	266	250	237	189	143	120	85	57	130	124	116	105
	Total	548	528	477	436	405	387	286	201	161	143	129	1037	990	892	815	753	711	532	376	300	268	249	401	385	350	317	294	276	213	146	120	103	94	965	922	843	756	708	671	503	344	279	190	133	389	367	334	296
Testicular cancer (C62)	Men	127	125	124	123	122	121	119	115	112	110	107	248	245	244	241	240	238	230	223	220	215	211	104	102	100	96	95	94	91	88	86	83	83	248	242	238	233	231	230	223	216	208	162	120	102	99	98	98
	Total	127	125	124	123	122	121	119	115	112	110	107	248	245	244	241	240	238	230	223	220	215	211	104	102	100	96	95	94	91	88	86	83	83	248	242	238	233	231	230	223	216	208	162	120	102	99	98	98
Thyroid cancer (C73)	Men	56	55	54	54	51	51	49	48	47	46	44	105	103	100	100	96	96	92	91	89	87	85	64	64	64	63	62	62	60	59	57	55	54	154	152	149	148	147	146	141	138	132	95	72	56	54	52	52
	Women	171	170	168	168	168	168	168	166	164	162	161	383	382	380	379	379	378	377	370	367	365	362	207	206	203	203	202	202	198	198	196	196	195	497	495	490	490	487	486	482	481	458	350	258	174	174	173	173
	Total	227	225	222	222	219	219	217	214	211	208	205	488	485	480	479	475	474	469	461	456	452	447	271	270	267	266	264	264	258	257	253	251	249	651	647	639	638	634	632	623	619	590	445	330	230	228	225	225
[truncated: 16 more columns]

## Sheet: Supp TS2_60-69
Supplementary table S2 Number of patients alive since diagnosis by sex and age for different cancer types
		2011-2012											2011-2014											2015-2016											2015-2019											2017-2018
Types of Tumor - 60-69	Gender	1	2	3	4	5	6	12	24	36	48	60	1	2	3	4	5	6	12	24	36	48	60	1	2	3	4	5	6	12	24	36	48	60	1	2	3	4	5	6	12	24	36	48	60	1	2	3	4
All sites excl. non-melanoma (C00-97)	Men	18592	17526	16247	15424	14788	14265	12164	9853	8657	7850	7202	38046	36043	33430	31757	30428	29382	25048	20436	17969	16338	15069	20578	19543	18193	17326	16635	16093	13751	11352	9965	9032	8319	50540	47845	44491	42314	40755	39426	34040	28145	24047	17375	11820	20279	19144	17794	16890
	Women	15852	15314	14619	14104	13736	13451	12247	10805	9944	9331	8831	32337	31268	29863	28806	28076	27488	24995	22024	20284	19087	18106	17529	16988	16210	15714	15345	15044	13704	12179	11310	10614	10064	43095	41681	39858	38563	37658	36897	33633	29820	26683	19995	14132	17222	16608	15903	15370
	Total	34444	32840	30866	29528	28524	27716	24411	20658	18601	17181	16033	70383	67311	63293	60563	58504	56870	50043	42460	38253	35425	33175	38107	36531	34403	33040	31980	31137	27455	23531	21275	19646	18383	93635	89526	84349	80877	78413	76323	67673	57965	50730	37370	25952	37501	35752	33697	32260
Bladder cancer (C67)	Men	1261	1242	1217	1193	1175	1162	1065	959	890	840	782	2537	2504	2454	2412	2382	2352	2158	1942	1809	1687	1580	1300	1274	1260	1247	1219	1198	1111	1007	926	858	797	3234	3177	3116	3075	3020	2974	2752	2459	2185	1621	1137	1318	1295	1265	1244
	Women	513	505	498	490	484	477	447	410	383	373	360	1061	1040	1024	1010	999	989	927	851	794	753	719	616	610	601	591	583	580	538	502	480	458	441	1480	1459	1442	1422	1398	1383	1292	1199	1107	850	616	588	576	573	567
	Total	1774	1747	1715	1683	1659	1639	1512	1369	1273	1213	1142	3598	3544	3478	3422	3381	3341	3085	2793	2603	2440	2299	1916	1884	1861	1838	1802	1778	1649	1509	1406	1316	1238	4714	4636	4558	4497	4418	4357	4044	3658	3292	2471	1753	1906	1871	1838	1811
Breast cancer (C50)	Men	44	44	43	42	41	40	39	35	27	23	21	87	86	82	81	80	79	78	69	59	55	51	44	44	43	42	42	41	39	38	38	37	33	127	123	121	117	115	112	109	103	97	74	51	55	52	51	50
	Women	4251	4212	4170	4128	4105	4097	4030	3871	3709	3554	3408	8525	8452	8373	8298	8258	8238	8098	7779	7455	7162	6876	4396	4348	4304	4274	4252	4238	4155	4019	3882	3723	3592	10691	10597	10492	10417	10361	10318	10129	9776	9125	7069	5101	4326	4295	4241	4205
	Total	4295	4256	4213	4170	4146	4137	4069	3906	3736	3577	3429	8612	8538	8455	8379	8338	8317	8176	7848	7514	7217	6927	4440	4392	4347	4316	4294	4279	4194	4057	3920	3760	3625	10818	10720	10613	10534	10476	10430	10238	9879	9222	7143	5152	4381	4347	4292	4255
Cancer of brain and CNS (C70-72)	Men	297	270	240	215	197	182	120	55	40	32	28	551	497	442	390	354	323	215	104	80	69	61	279	254	216	185	166	154	102	46	32	26	23	712	647	561	484	437	401	278	141	98	67	37	295	267	237	208
	Women	257	236	209	193	173	156	111	74	56	51	45	515	477	429	388	355	330	229	151	115	103	92	226	215	185	167	154	146	106	68	54	48	43	577	538	484	438	404	379	265	168	136	100	57	246	224	208	186
	Total	554	506	449	408	370	338	231	129	96	83	73	1066	974	871	778	709	653	444	255	195	172	153	505	469	401	352	320	300	208	114	86	74	66	1289	1185	1045	922	841	780	543	309	234	167	94	541	491	445	394
Cancer of lip, oral cavity and pharynx (C00-14)	Men	1197	1152	1090	1046	1005	955	739	503	424	369	321	2371	2289	2173	2072	1979	1877	1439	973	806	694	604	1344	1306	1233	1176	1113	1063	814	551	451	391	353	3223	3107	2930	2791	2655	2525	1925	1343	1079	746	496	1266	1210	1143	1086
	Women	362	352	344	339	330	314	266	213	184	167	155	755	738	722	705	686	658	567	435	381	351	325	411	403	391	381	372	361	304	238	213	197	185	1067	1043	1011	978	961	934	789	630	548	409	276	450	439	425	412
	Total	1559	1504	1434	1385	1335	1269	1005	716	608	536	476	3126	3027	2895	2777	2665	2535	2006	1408	1187	1045	929	1755	1709	1624	1557	1485	1424	1118	789	664	588	538	4290	4150	3941	3769	3616	3459	2714	1973	1627	1155	772	1716	1649	1568	1498
Cancer of the corpus uteri (C54)	Women	811	800	793	786	783	773	737	686	636	608	586	1713	1693	1674	1658	1648	1633	1557	1449	1362	1306	1270	984	978	964	959	948	946	905	856	804	770	746	2446	2416	2383	2363	2343	2330	2233	2099	1910	1432	1030	968	950	941	930
	Total	811	800	793	786	783	773	737	686	636	608	586	1713	1693	1674	1658	1648	1633	1557	1449	1362	1306	1270	984	978	964	959	948	946	905	856	804	770	746	2446	2416	2383	2363	2343	2330	2233	2099	1910	1432	1030	968	950	941	930
Cervical cancer (C53)	Women	397	390	372	364	355	351	313	260	234	219	208	815	801	768	751	733	722	637	524	473	445	415	439	428	413	405	396	388	358	299	270	254	235	1030	1013	986	963	941	921	843	686	599	457	320	409	405	397	392
	Total	397	390	372	364	355	351	313	260	234	219	208	815	801	768	751	733	722	637	524	473	445	415	439	428	413	405	396	388	358	299	270	254	235	1030	1013	986	963	941	921	843	686	599	457	320	409	405	397	392
Colorectum cancer (C18-21)	Men	3309	3170	3011	2913	2835	2770	2530	2155	1868	1656	1504	6771	6513	6201	6014	5855	5731	5247	4478	3873	3451	3156	3667	3547	3366	3253	3187	3131	2888	2519	2192	1962	1789	9219	8911	8502	8224	8059	7924	7313	6353	5402	3730	2534	3604	3477	3328	3220
	Women	2200	2142	2067	2018	1971	1941	1795	1570	1416	1295	1213	4365	4259	4113	4023	3941	3877	3578	3150	2843	2618	2458	2217	2165	2091	2046	2007	1983	1859	1641	1496	1382	1298	5507	5375	5200	5066	4971	4920	4622	4124	3610	2594	1808	2190	2131	2056	1996
	Total	5509	5312	5078	4931	4806	4711	4325	3725	3284	2951	2717	11136	10772	10314	10037	9796	9608	8825	7628	6716	6069	5614	5884	5712	5457	5299	5194	5114	4747	4160	3688	3344	3087	14726	14286	13702	13290	13030	12844	11935	10477	9012	6324	4342	5794	5608	5384	5216
Gallbladder cancer (C23-24)	Men	106	88	78	64	53	49	35	25	20	19	17	260	227	192	164	139	131	94	66	55	45	42	135	124	106	99	92	86	69	45	35	27	25	331	301	258	237	222	208	164	114	88	62	37	144	130	113	104
	Women	170	152	132	111	102	95	68	42	35	31	28	319	288	247	211	193	178	132	84	72	65	60	167	156	127	112	102	96	67	51	41	37	35	401	374	315	276	249	231	161	115	90	67	49	157	147	127	114
	Total	276	240	210	175	155	144	103	67	55	50	45	579	515	439	375	332	309	226	150	127	110	102	302	280	233	211	194	182	136	96	76	64	60	732	675	573	513	471	439	325	229	178	129	86	301	277	240	218
Hodgkin tumor (C81)	Men	14	14	14	14	14	14	13	12	12	12	12	36	36	35	35	35	34	31	29	28	27	27	23	23	23	23	23	23	18	17	17	16	15	56	51	50	47	47	47	37	34	33	26	20	23	19	18	17
	Women	28	28	27	25	25	24	24	22	22	22	20	55	55	54	52	52	50	49	46	44	41	39	25	25	22	22	22	21	19	18	15	15	14	71	66	62	61	59	58	53	50	45	42	26	36	32	32	32
	Total	42	42	41	39	39	38	37	34	34	34	32	91	91	89	87	87	84	80	75	72	68	66	48	48	45	45	45	44	37	35	32	31	29	127	117	112	108	106	105	90	84	78	68	46	59	51	50	49
Kidney cancer (C64-65)	Men	659	634	603	585	571	557	515	464	426	396	366	1339	1293	1245	1213	1180	1154	1064	965	899	840	784	775	749	712	690	678	662	623	567	521	494	455	1892	1828	1756	1703	1668	1631	1529	1391	1250	959	646	769	741	716	692
	Women	471	460	452	445	441	431	400	370	360	347	337	957	932	909	892	881	868	814	763	740	716	694	498	487	472	461	452	446	425	396	381	358	344	1235	1202	1164	1141	1120	1103	1046	981	913	684	475	480	466	446	438
	Total	1130	1094	1055	1030	1012	988	915	834	786	743	703	2296	2225	2154	2105	2061	2022	1878	1728	1639	1556	1478	1273	1236	1184	1151	1130	1108	1048	963	902	852	799	3127	3030	2920	2844	2788	2734	2575	2372	2163	1643	1121	1249	1207	1162	1130
Larynx cancer (C32)	Men	492	466	452	441	422	416	360	282	245	222	200	1049	1009	967	943	911	893	753	603	511	459	411	558	542	529	515	501	478	402	318	270	233	211	1378	1331	1291	1255	1202	1164	996	770	632	460	314	549	527	512	498
	Women	85	79	76	71	71	70	63	53	46	42	39	178	171	164	156	156	155	134	107	92	84	78	104	103	99	95	92	92	84	67	65	61	59	242	235	228	221	214	212	189	151	131	100	80	89	85	83	82
	Total	577	545	528	512	493	486	423	335	291	264	239	1227	1180	1131	1099	1067	1048	887	710	603	543	489	662	645	628	610	593	570	486	385	335	294	270	1620	1566	1519	1476	1416	1376	1185	921	763	560	394	638	612	595	580
Leukemia (C91-95)	Men	489	454	422	412	402	390	359	323	292	267	255	993	934	875	852	831	810	741	672	611	566	527	537	502	474	461	449	443	399	354	316	289	274	1385	1308	1236	1204	1172	1153	1053	930	808	607	401	605	579	547	535
	Women	380	362	336	324	315	312	289	267	252	237	221	812	783	721	701	683	679	631	586	553	525	493	461	434	407	398	393	387	359	327	317	303	283	1105	1053	1000	970	953	939	860	775	714	561	408	442	422	407	396
	Total	869	816	758	736	717	702	648	590	544	504	476	1805	1717	1596	1553	1514	1489	1372	1258	1164	1091	1020	998	936	881	859	842	830	758	681	633	592	557	2490	2361	2236	2174	2125	2092	1913	1705	1522	1168	809	1047	1001	954	931
Liver cancer (C22)	Men	411	348	281	242	213	190	137	78	56	39	28	866	749	589	513	451	403	279	166	123	95	71	491	425	347	305	280	261	183	127	89	72	57	1274	1093	884	776	710	647	482	325	223	133	79	515	441	354	311
	Women	135	110	91	79	77	71	45	35	25	21	18	291	240	200	171	159	142	92	69	54	45	40	193	171	150	133	120	109	86	61	50	44	40	479	421	364	321	296	270	197	144	109	74	51	175	154	133	117
	Total	546	458	372	321	290	261	182	113	81	60	46	1157	989	789	684	610	545	371	235	177	140	111	684	596	497	438	400	370	269	188	139	116	97	1753	1514	1248	1097	1006	917	679	469	332	207	130	690	595	487	428
Lung cancer (C33-34)	Men	4594	4152	3594	3265	3026	2828	2030	1262	955	796	687	9128	8273	7137	6450	5942	5566	3942	2447	1824	1501	1308	4796	4392	3843	3498	3243	3048	2154	1364	1025	850	717	11486	10383	9012	8167	7604	7118	5150	3313	2472	1701	1047	4702	4225	3662	3318
	Women	2485	2305	2070	1907	1795	1704	1315	933	754	651	580	5144	4781	4290	3934	3703	3516	2705	1870	1477	1289	1153	3027	2836	2560	2374	2246	2118	1615	1155	937	803	714	7728	7197	6509	6023	5709	5409	4207	3012	2380	1608	1049	3137	2897	2633	2429
	Total	7079	6457	5664	5172	4821	4532	3345	2195	1709	1447	1267	14272	13054	11427	10384	9645	9082	6647	4317	3301	2790	2461	7823	7228	6403	5872	5489	5166	3769	2519	1962	1653	1431	19214	17580	15521	14190	13313	12527	9357	6325	4852	3309	2096	7839	7122	6295	5747
Melanoma of the skin (C43)	Men	467	465	460	454	449	443	428	393	371	353	339	963	959	952	943	936	928	894	821	770	738	708	558	552	547	546	545	540	526	500	467	439	416	1395	1387	1378	1373	1370	1362	1322	1243	1140	872	600	553	553	552	549
	Women	440	439	435	432	428	428	418	402	396	382	367	909	907	899	894	888	887	869	828	812	780	755	507	506	506	505	502	502	494	482	472	459	446	1247	1243	1240	1236	1231	1228	1208	1164	1099	850	616	499	498	495	492
	Total	907	904	895	886	877	871	846	795	767	735	706	1872	1866	1851	1837	1824	1815	1763	1649	1582	1518	1463	1065	1058	1053	1051	1047	1042	1020	982	939	898	862	2642	2630	2618	2609	2601	2590	2530	2407	2239	1722	1216	1052	1051	1047	1041
Multiple myeloma (C88+C90)	Men	156	149	146	140	138	135	123	106	92	81	71	345	333	319	308	300	296	271	238	200	178	161	185	179	163	156	154	152	139	117	105	91	79	472	450	419	403	395	391	357	303	265	190	110	198	186	174	168
	Women	184	181	169	158	155	152	148	131	111	101	93	363	354	333	315	307	300	286	254	224	206	194	195	193	190	185	182	182	178	160	143	130	117	512	505	493	483	475	468	452	405	370	266	176	213	210	202	199
	Total	340	330	315	298	293	287	271	237	203	182	164	708	687	652	623	607	596	557	492	424	384	355	380	372	353	341	336	334	317	277	248	221	196	984	955	912	886	870	859	809	708	635	456	286	411	396	376	367
Non-Hodgkin lymphoma (C82-86, C96)	Men	358	345	327	320	312	309	289	262	243	229	211	767	739	712	693	680	668	624	562	529	498	459	467	446	430	420	406	402	363	327	303	282	261	1165	1122	1084	1060	1039	1025	949	853	748	522	358	446	428	413	401
	Women	428	420	405	395	388	384	357	335	322	308	290	944	927	902	889	877	865	814	768	737	705	672	489	485	473	467	464	459	436	409	392	381	363	1272	1249	1219	1201	1185	1168	1106	1036	946	710	492	497	483	471	461
	Total	786	765	732	715	700	693	646	597	565	537	501	1711	1666	1614	1582	1557	1533	1438	1330	1266	1203	1131	956	931	903	887	870	861	799	736	695	663	624	2437	2371	2303	2261	2224	2193	2055	1889	1694	1232	850	943	911	884	862
Oesophagus cancer (C15)	Men	331	306	276	243	203	187	110	47	31	22	19	710	658	588	522	440	387	222	95	63	45	40	421	386	347	310	267	238	132	75	52	38	29	959	880	787	691	611	544	300	150	98	61	36	364	341	307	264
	Women	82	76	67	57	48	43	30	16	13	11	11	184	173	153	130	111	96	62	39	32	27	25	73	66	57	52	48	42	24	12	-	-	-	163	150	131	116	105	90	54	27	21	16	-	62	59	53	48
	Total	413	382	343	300	251	230	140	63	44	33	30	894	831	741	652	551	483	284	134	95	72	65	494	452	404	362	315	280	156	87	61	45	32	1122	1030	918	807	716	634	354	177	119	77	42	426	400	360	312
Other	Men	628	586	543	521	500	479	415	370	335	308	293	1226	1147	1063	1021	983	947	838	741	669	626	591	703	651	605	587	568	554	504	453	413	388	375	1618	1499	1383	1338	1305	1269	1159	1031	913	717	505	646	592	541	522
	Women	605	578	535	519	507	494	464	421	395	374	359	1200	1137	1062	1032	1011	986	919	832	789	750	725	682	647	614	590	582	573	533	492	464	442	422	1642	1567	1484	1432	1408	1388	1303	1201	1084	832	601	654	628	590	569
	Total	1233	1164	1078	1040	1007	973	879	791	730	682	652	2426	2284	2125	2053	1994	1933	1757	1573	1458	1376	1316	1385	1298	1219	1177	1150	1127	1037	945	877	830	797	3260	3066	2867	2770	2713	2657	2462	2232	1997	1549	1106	1300	1220	1131	1091
Ovarian cancer (C56)	Women	565	540	512	486	467	458	409	320	270	235	202	1107	1054	997	945	912	894	796	635	532	467	405	612	584	546	525	508	498	463	391	336	294	257	1413	1343	1259	1209	1178	1157	1070	900	742	520	342	542	509	479	455
	Total	565	540	512	486	467	458	409	320	270	235	202	1107	1054	997	945	912	894	796	635	532	467	405	612	584	546	525	508	498	463	391	336	294	257	1413	1343	1259	1209	1178	1157	1070	900	742	520	342	542	509	479	455
Pancreas cancer (C25)	Men	629	566	458	390	351	318	197	103	72	62	53	1300	1181	956	814	723	664	410	208	153	129	111	740	658	541	463	413	370	224	130	94	76	72	1849	1648	1343	1148	1029	927	588	329	230	152	104	753	670	541	459
	Women	477	444	385	330	288	263	174	83	60	51	48	1067	988	875	761	672	604	409	209	154	131	119	619	575	499	453	426	398	273	167	138	115	106	1527	1412	1242	1126	1038	965	659	397	295	202	133	600	552	492	448
	Total	1106	1010	843	720	639	581	371	186	132	113	101	2367	2169	1831	1575	1395	1268	819	417	307	260	230	1359	1233	1040	916	839	768	497	297	232	191	178	3376	3060	2585	2274	2067	1892	1247	726	525	354	237	1353	1222	1033	907
Prostate cancer (C61)	Men	2474	2448	2435	2416	2400	2392	2320	2174	2059	1951	1832	5361	5314	5279	5241	5215	5191	5039	4725	4465	4249	4015	2810	2797	2783	2769	2759	2750	2672	2527	2394	2259	2147	6965	6916	6877	6837	6816	6795	6617	6264	5719	4286	3028	2771	2752	2731	2713
	Total	2474	2448	2435	2416	2400	2392	2320	2174	2059	1951	1832	5361	5314	5279	5241	5215	5191	5039	4725	4465	4249	4015	2810	2797	2783	2769	2759	2750	2672	2527	2394	2259	2147	6965	6916	6877	6837	6816	6795	6617	6264	5719	4286	3028	2771	2752	2731	2713
Stomach cancer (C16)	Men	597	550	481	432	405	375	269	175	130	109	101	1206	1127	999	907	844	784	552	378	290	247	226	629	581	517	474	427	397	291	176	137	117	108	1498	1391	1223	1109	1011	944	703	447	338	216	154	582	542	479	425
	Women	351	330	305	279	261	246	179	133	110	101	94	687	651	597	539	502	472	343	258	216	192	178	366	352	319	299	275	260	207	155	141	126	116	803	769	698	653	613	581	458	347	298	216	158	303	288	262	248
	Total	948	880	786	711	666	621	448	308	240	210	195	1893	1778	1596	1446	1346	1256	895	636	506	439	404	995	933	836	773	702	657	498	331	278	243	224	2301	2160	1921	1762	1624	1525	1161	794	636	432	312	885	830	741	673
Testicular cancer (C62)	Men	43	41	40	40	40	40	40	40	40	36	34	84	82	78	78	78	78	76	75	75	67	65	52	50	49	49	47	47	44	43	40	40	40	130	126	122	121	118	117	112	109	104	75	58	48	46	44	43
	Total	43	41	40	40	40	40	40	40	40	36	34	84	82	78	78	78	78	76	75	75	67	65	52	50	49	49	47	47	44	43	40	40	40	130	126	122	121	118	117	112	109	104	75	58	48	46	44	43
Thyroid cancer (C73)	Men	36	36	36	36	36	34	31	30	29	28	28	96	93	92	91	90	86	81	79	77	72	71	64	61	59	58	56	55	54	51	48	47	43	172	166	158	154	150	148	145	140	125	98	68	73	71	66	63
	Women	175	173	169	168	167	167	165	158	155	150	149	371	367	357	351	349	349	347	337	333	326	321	222	221	220	220	219	219	216	213	210	207	205	457	454	452	447	446	445	437	433	411	336	262	159	158	157	154
	Total	211	209	205	204	203	201	196	188	184	178	177	467	460	449	442	439	435	428	416	410	398	392	286	282	279	278	275	274	270	264	258	254	248	629	620	610	601	596	593	582	573	536	434	330	232	229	223	217
[truncated: 16 more columns]

## Sheet: Supp TS2_70-79
Supplementary table S2 Number of patients alive since diagnosis by sex and age for different cancer types
		2011-2012											2011-2014											2015-2016											2015-2019											2017-2018
Types of Tumor - 70-79	Gender	1	2	3	4	5	6	12	24	36	48	60	1	2	3	4	5	6	12	24	36	48	60	1	2	3	4	5	6	12	24	36	48	60	1	2	3	4	5	6	12	24	36	48	60	1	2	3	4
All sites excl. non-melanoma (C00-97)	Men	15146	14131	12875	12145	11599	11173	9507	7705	6662	5874	5243	30985	29025	26548	25101	24019	23161	19918	16227	14060	12438	11153	15969	15011	13784	13070	12584	12154	10527	8702	7581	6782	6076	40744	38356	35270	33472	32193	31169	27014	22387	18880	13217	8712	16317	15381	14168	13436
	Women	14510	13653	12624	11977	11543	11175	9880	8362	7423	6785	6237	29269	27600	25561	24305	23454	22745	20149	17158	15266	13942	12802	14897	14147	13191	12545	12071	11720	10426	8965	8042	7350	6746	37496	35491	33072	31557	30435	29535	26292	22668	19641	14116	9588	14960	14143	13184	12564
	Total	29656	27784	25499	24122	23142	22348	19387	16067	14085	12659	11480	60254	56625	52109	49406	47473	45906	40067	33385	29326	26380	23955	30866	29158	26975	25615	24655	23874	20953	17667	15623	14132	12822	78240	73847	68342	65029	62628	60704	53306	45055	38521	27333	18300	31277	29524	27352	26000
Bladder cancer (C67)	Men	1154	1115	1094	1059	1034	1014	892	774	685	616	551	2336	2265	2211	2150	2106	2059	1838	1584	1396	1244	1118	1198	1165	1132	1095	1076	1055	959	839	755	683	599	3056	2973	2886	2812	2761	2714	2472	2132	1840	1293	847	1219	1185	1149	1124
	Women	515	501	487	478	467	461	414	365	331	313	295	993	971	947	922	906	892	808	701	641	596	564	484	477	470	459	445	435	396	349	325	297	271	1251	1225	1203	1173	1144	1112	1009	888	791	564	391	472	459	450	439
	Total	1669	1616	1581	1537	1501	1475	1306	1139	1016	929	846	3329	3236	3158	3072	3012	2951	2646	2285	2037	1840	1682	1682	1642	1602	1554	1521	1490	1355	1188	1080	980	870	4307	4198	4089	3985	3905	3826	3481	3020	2631	1857	1238	1691	1644	1599	1563
Breast cancer (C50)	Men	46	45	45	44	44	43	40	34	32	28	25	100	98	97	95	94	92	86	75	68	63	57	33	32	30	27	26	26	26	26	23	22	17	105	103	99	96	94	92	92	87	70	53	32	46	45	43	43
	Women	3118	3051	3003	2966	2943	2913	2804	2576	2384	2207	2046	6391	6260	6141	6067	6015	5960	5731	5287	4878	4520	4202	3347	3296	3250	3221	3193	3167	3040	2834	2616	2419	2220	8382	8240	8115	8031	7961	7900	7601	7076	6317	4621	3129	3350	3290	3242	3198
	Total	3164	3096	3048	3010	2987	2956	2844	2610	2416	2235	2071	6491	6358	6238	6162	6109	6052	5817	5362	4946	4583	4259	3380	3328	3280	3248	3219	3193	3066	2860	2639	2441	2237	8487	8343	8214	8127	8055	7992	7693	7163	6387	4674	3161	3396	3335	3285	3241
Cancer of brain and CNS (C70-72)	Men	196	178	148	126	107	95	63	31	23	21	19	415	367	297	245	215	197	121	63	48	42	36	189	169	131	112	95	80	47	24	17	13	12	472	421	323	277	230	202	124	68	49	33	17	179	160	120	100
	Women	238	214	178	143	122	106	72	48	36	32	29	467	413	338	274	236	202	132	92	76	66	61	211	194	159	131	111	96	53	38	33	30	28	543	486	396	342	289	254	150	103	82	59	36	233	205	167	147
	Total	434	392	326	269	229	201	135	79	59	53	48	882	780	635	519	451	399	253	155	124	108	97	400	363	290	243	206	176	100	62	50	43	40	1015	907	719	619	519	456	274	171	131	92	53	412	365	287	247
Cancer of lip, oral cavity and pharynx (C00-14)	Men	455	431	412	388	368	360	268	193	154	122	109	881	846	803	767	726	702	533	380	303	257	226	477	461	428	409	392	369	295	218	187	158	139	1203	1153	1071	1017	967	912	705	516	410	287	185	477	459	425	399
	Women	196	186	182	173	172	166	135	112	99	92	84	419	403	389	373	368	358	308	256	229	207	186	255	249	241	235	222	219	188	163	141	121	104	606	592	575	561	540	523	443	365	318	221	148	231	225	219	213
	Total	651	617	594	561	540	526	403	305	253	214	193	1300	1249	1192	1140	1094	1060	841	636	532	464	412	732	710	669	644	614	588	483	381	328	279	243	1809	1745	1646	1578	1507	1435	1148	881	728	508	333	708	684	644	612
Cancer of the corpus uteri (C54)	Women	674	658	634	614	601	591	550	477	412	382	358	1331	1304	1267	1231	1209	1191	1105	969	856	784	736	747	727	712	694	676	660	622	549	499	457	427	1792	1743	1704	1671	1639	1611	1499	1319	1146	827	591	672	656	639	627
	Total	674	658	634	614	601	591	550	477	412	382	358	1331	1304	1267	1231	1209	1191	1105	969	856	784	736	747	727	712	694	676	660	622	549	499	457	427	1792	1743	1704	1671	1639	1611	1499	1319	1146	827	591	672	656	639	627
Cervical cancer (C53)	Women	240	230	215	207	203	191	155	105	89	80	70	447	429	405	389	381	364	306	219	184	166	150	224	218	205	200	191	183	163	132	116	108	104	553	529	498	480	459	436	374	307	267	182	132	222	211	200	189
	Total	240	230	215	207	203	191	155	105	89	80	70	447	429	405	389	381	364	306	219	184	166	150	224	218	205	200	191	183	163	132	116	108	104	553	529	498	480	459	436	374	307	267	182	132	222	211	200	189
Colorectum cancer (C18-21)	Men	3038	2878	2665	2551	2476	2409	2151	1751	1489	1268	1122	6195	5907	5497	5249	5075	4934	4449	3662	3129	2695	2386	3200	3058	2862	2734	2649	2569	2311	1962	1662	1479	1304	8157	7781	7301	6981	6747	6576	5909	4988	4111	2866	1862	3282	3126	2948	2825
	Women	2663	2535	2382	2285	2200	2147	1918	1616	1422	1304	1201	5235	4988	4698	4513	4347	4245	3823	3250	2882	2628	2413	2557	2447	2292	2209	2130	2083	1879	1615	1431	1298	1183	6459	6160	5817	5595	5417	5292	4782	4141	3547	2543	1731	2575	2459	2332	2239
	Total	5701	5413	5047	4836	4676	4556	4069	3367	2911	2572	2323	11430	10895	10195	9762	9422	9179	8272	6912	6011	5323	4799	5757	5505	5154	4943	4779	4652	4190	3577	3093	2777	2487	14616	13941	13118	12576	12164	11868	10691	9129	7658	5409	3593	5857	5585	5280	5064
Gallbladder cancer (C23-24)	Men	140	117	90	75	68	59	45	30	25	17	13	302	262	202	170	158	141	102	68	52	39	34	137	117	95	84	75	67	53	35	27	22	20	378	338	273	247	221	204	149	87	70	45	29	168	156	127	118
	Women	261	235	179	145	129	119	85	52	42	32	28	507	454	352	289	254	232	162	98	75	65	59	249	224	180	150	131	116	88	56	43	38	32	528	467	378	319	275	243	175	110	87	64	45	189	163	131	114
	Total	401	352	269	220	197	178	130	82	67	49	41	809	716	554	459	412	373	264	166	127	104	93	386	341	275	234	206	183	141	91	70	60	52	906	805	651	566	496	447	324	197	157	109	74	357	319	258	232
Hodgkin tumor (C81)	Men	20	18	17	16	16	16	16	16	15	13	12	33	31	30	28	28	28	25	25	23	21	18	21	21	20	20	20	19	18	16	16	16	14	43	41	36	35	35	34	33	28	24	23	16	14	13	11	11
	Women	11	11	10	10	-	-	-	-	-	-	-	31	30	29	29	25	24	22	21	19	17	15	18	18	18	17	16	16	15	14	13	13	11	51	50	49	45	44	44	40	36	31	25	13	22	22	21	19
	Total	31	29	27	26	25	25	24	24	22	19	17	64	61	59	57	53	52	47	46	42	38	33	39	39	38	37	36	35	33	30	29	29	25	94	91	85	80	79	78	73	64	55	48	29	36	35	32	30
Kidney cancer (C64-65)	Men	507	484	447	431	416	401	371	320	284	251	223	1036	979	897	860	835	809	735	638	577	514	460	552	523	499	484	479	466	426	382	348	319	293	1365	1305	1240	1201	1180	1150	1061	945	821	592	407	544	523	495	478
	Women	457	439	422	412	405	394	363	329	302	288	267	928	889	849	824	807	786	719	650	603	565	525	467	452	428	410	401	397	371	339	312	298	273	1147	1087	1040	1010	986	969	910	835	749	556	382	442	409	394	385
	Total	964	923	869	843	821	795	734	649	586	539	490	1964	1868	1746	1684	1642	1595	1454	1288	1180	1079	985	1019	975	927	894	880	863	797	721	660	617	566	2512	2392	2280	2211	2166	2119	1971	1780	1570	1148	789	986	932	889	863
Larynx cancer (C32)	Men	235	223	214	204	189	182	161	135	112	98	88	440	422	404	389	371	353	298	239	207	187	167	233	224	212	208	202	195	167	122	107	92	84	549	532	503	487	474	456	384	282	238	168	116	207	201	193	184
	Women	39	38	37	37	37	36	30	25	21	18	16	81	78	76	76	75	74	67	55	49	43	33	45	44	44	41	40	39	32	27	26	23	21	97	92	90	85	83	80	70	61	55	41	29	36	33	32	30
	Total	274	261	251	241	226	218	191	160	133	116	104	521	500	480	465	446	427	365	294	256	230	200	278	268	256	249	242	234	199	149	133	115	105	646	624	593	572	557	536	454	343	293	209	145	243	234	225	214
Leukemia (C91-95)	Men	489	441	398	376	363	350	307	257	230	200	180	1015	916	829	790	758	737	642	558	483	421	379	523	471	427	413	404	392	348	282	247	228	201	1328	1227	1121	1077	1043	1008	902	752	631	447	293	524	494	449	427
	Women	526	483	428	411	396	382	350	307	279	245	217	1079	991	882	845	820	793	728	635	578	518	463	486	454	401	378	363	360	330	292	266	241	230	1237	1150	1038	992	958	933	859	772	689	500	341	519	484	446	430
	Total	1015	924	826	787	759	732	657	564	509	445	397	2094	1907	1711	1635	1578	1530	1370	1193	1061	939	842	1009	925	828	791	767	752	678	574	513	469	431	2565	2377	2159	2069	2001	1941	1761	1524	1320	947	634	1043	978	895	857
Liver cancer (C22)	Men	326	277	202	165	147	135	90	59	43	31	23	660	545	408	339	296	273	185	108	76	53	40	385	318	254	221	200	189	143	83	55	39	33	983	819	664	581	520	485	351	226	143	83	48	380	313	257	226
	Women	220	177	118	91	83	75	47	26	18	12	11	419	338	240	201	180	157	94	57	41	28	23	195	159	130	109	97	88	68	40	28	21	17	493	411	325	282	258	237	172	119	81	44	24	197	167	124	109
	Total	546	454	320	256	230	210	137	85	61	43	34	1079	883	648	540	476	430	279	165	117	81	63	580	477	384	330	297	277	211	123	83	60	50	1476	1230	989	863	778	722	523	345	224	127	72	577	480	381	335
Lung cancer (C33-34)	Men	2831	2475	2038	1786	1607	1479	1004	601	420	332	273	5628	4920	4095	3614	3272	3012	2073	1240	865	674	547	2792	2444	1994	1758	1617	1496	1014	600	437	344	291	7108	6251	5147	4568	4194	3901	2684	1635	1186	730	430	2899	2565	2134	1905
	Women	1671	1494	1273	1136	1040	973	746	498	390	322	278	3374	3028	2563	2307	2139	2004	1520	1025	800	669	564	1844	1652	1416	1270	1180	1099	798	513	411	349	309	4906	4384	3770	3402	3162	2959	2221	1516	1170	744	466	2006	1804	1554	1404
	Total	4502	3969	3311	2922	2647	2452	1750	1099	810	654	551	9002	7948	6658	5921	5411	5016	3593	2265	1665	1343	1111	4636	4096	3410	3028	2797	2595	1812	1113	848	693	600	12014	10635	8917	7970	7356	6860	4905	3151	2356	1474	896	4905	4369	3688	3309
Melanoma of the skin (C43)	Men	410	404	395	392	391	387	355	307	282	262	234	876	864	851	846	843	832	778	691	634	584	535	553	550	545	542	539	535	511	464	432	394	369	1352	1341	1329	1318	1313	1305	1239	1132	1018	729	518	518	511	506	501
	Women	422	418	413	412	408	405	387	355	336	314	295	859	852	846	844	838	832	790	733	681	640	609	443	440	440	438	436	434	422	402	379	364	344	1134	1126	1118	1114	1106	1101	1068	1001	924	693	504	469	466	458	456
	Total	832	822	808	804	799	792	742	662	618	576	529	1735	1716	1697	1690	1681	1664	1568	1424	1315	1224	1144	996	990	985	980	975	969	933	866	811	758	713	2486	2467	2447	2432	2419	2406	2307	2133	1942	1422	1022	987	977	964	957
Multiple myeloma (C88+C90)	Men	156	139	123	118	115	109	97	79	68	61	52	329	296	264	252	239	232	209	180	149	129	108	146	139	131	126	123	122	114	90	73	57	48	433	408	377	363	355	349	321	258	214	145	76	200	190	173	165
	Women	247	231	219	211	209	203	185	156	131	113	97	471	442	414	400	394	385	353	304	248	215	183	243	233	224	217	211	206	194	167	141	125	112	586	561	532	517	503	492	452	382	333	231	150	228	218	206	201
	Total	403	370	342	329	324	312	282	235	199	174	149	800	738	678	652	633	617	562	484	397	344	291	389	372	355	343	334	328	308	257	214	182	160	1019	969	909	880	858	841	773	640	547	376	226	428	408	379	366
Non-Hodgkin lymphoma (C82-86, C96)	Men	298	285	265	255	242	234	208	174	150	132	119	663	630	584	565	546	535	483	413	361	327	304	357	344	323	313	303	298	267	224	201	178	158	903	866	815	790	767	748	663	566	477	333	208	351	335	314	303
	Women	409	393	383	368	360	356	322	291	262	246	218	981	948	915	887	871	860	793	723	650	598	538	498	484	464	449	439	430	405	368	338	307	289	1313	1273	1210	1182	1160	1140	1068	969	839	591	400	507	492	463	451
	Total	707	678	648	623	602	590	530	465	412	378	337	1644	1578	1499	1452	1417	1395	1276	1136	1011	925	842	855	828	787	762	742	728	672	592	539	485	447	2216	2139	2025	1972	1927	1888	1731	1535	1316	924	608	858	827	777	754
Oesophagus cancer (C15)	Men	192	180	157	141	115	98	47	19	10	-	-	356	332	293	263	216	188	96	46	30	27	20	199	186	162	141	128	110	50	25	19	17	14	504	471	406	355	322	277	143	67	47	29	17	194	182	155	136
	Women	60	52	46	42	38	34	20	13	10	-	-	111	98	87	75	65	59	31	19	15	14	13	68	62	50	42	37	33	22	10	-	-	-	165	153	123	106	93	81	41	23	16	13	-	58	54	46	40
	Total	252	232	203	183	153	132	67	32	20	18	15	467	430	380	338	281	247	127	65	45	41	33	267	248	212	183	165	143	72	35	26	24	21	669	624	529	461	415	358	184	90	63	42	25	252	236	201	176
Other	Men	567	515	471	458	442	431	387	332	297	275	252	1188	1089	993	962	926	907	817	712	651	606	554	571	534	500	476	464	453	406	357	322	294	265	1496	1398	1301	1244	1208	1182	1072	943	828	590	384	587	548	507	481
	Women	765	702	652	617	596	583	528	465	418	394	365	1548	1421	1332	1276	1239	1213	1082	951	860	816	752	788	725	672	643	627	615	549	489	454	429	397	1906	1767	1642	1578	1545	1513	1364	1204	1065	806	547	763	705	662	636
	Total	1332	1217	1123	1075	1038	1014	915	797	715	669	617	2736	2510	2325	2238	2165	2120	1899	1663	1511	1422	1306	1359	1259	1172	1119	1091	1068	955	846	776	723	662	3402	3165	2943	2822	2753	2695	2436	2147	1893	1396	931	1350	1253	1169	1117
Ovarian cancer (C56)	Women	462	415	369	344	330	316	271	205	160	134	118	976	886	781	722	694	666	566	425	342	281	243	465	423	380	347	321	308	271	204	159	129	110	1153	1057	925	845	788	755	672	517	394	260	165	489	450	388	354
	Total	462	415	369	344	330	316	271	205	160	134	118	976	886	781	722	694	666	566	425	342	281	243	465	423	380	347	321	308	271	204	159	129	110	1153	1057	925	845	788	755	672	517	394	260	165	489	450	388	354
Pancreas cancer (C25)	Men	474	414	319	271	237	207	115	54	42	36	31	991	880	679	577	506	449	260	121	91	75	61	548	479	384	329	290	261	150	80	58	48	42	1445	1261	996	844	739	661	383	204	144	89	59	591	514	405	337
	Women	649	581	469	391	343	298	168	76	53	44	40	1322	1177	961	790	690	605	350	168	118	100	89	669	603	510	439	379	339	190	97	71	62	57	1741	1574	1315	1139	1005	912	543	286	197	129	83	710	643	537	454
	Total	1123	995	788	662	580	505	283	130	95	80	71	2313	2057	1640	1367	1196	1054	610	289	209	175	150	1217	1082	894	768	669	600	340	177	129	110	99	3186	2835	2311	1983	1744	1573	926	490	341	218	142	1301	1157	942	791
Prostate cancer (C61)	Men	2886	2849	2809	2792	2777	2758	2611	2362	2166	1987	1814	6181	6114	6027	5987	5954	5907	5638	5066	4637	4243	3895	3202	3165	3128	3100	3070	3049	2928	2672	2434	2241	2049	8322	8234	8137	8063	7997	7950	7615	6968	6168	4413	2983	3343	3309	3277	3247
	Total	2886	2849	2809	2792	2777	2758	2611	2362	2166	1987	1814	6181	6114	6027	5987	5954	5907	5638	5066	4637	4243	3895	3202	3165	3128	3100	3070	3049	2928	2672	2434	2241	2049	8322	8234	8137	8063	7997	7950	7615	6968	6168	4413	2983	3343	3309	3277	3247
Stomach cancer (C16)	Men	690	631	538	469	417	380	256	155	116	97	79	1298	1204	1037	904	807	729	509	319	246	207	178	604	565	484	436	392	364	255	167	127	105	92	1421	1320	1141	1013	926	865	616	417	313	211	141	551	511	442	388
	Women	558	507	432	397	368	334	245	185	152	133	126	1068	981	848	785	721	666	497	369	298	269	250	481	458	398	342	321	294	228	170	144	130	120	1144	1067	920	805	740	673	515	381	307	224	154	445	409	357	315
	Total	1248	1138	970	866	785	714	501	340	268	230	205	2366	2185	1885	1689	1528	1395	1006	688	544	476	428	1085	1023	882	778	713	658	483	337	271	235	212	2565	2387	2061	1818	1666	1538	1131	798	620	435	295	996	920	799	703
Testicular cancer (C62)	Men	12	10	10	10	10	-	-	-	-	-	-	23	21	19	19	19	17	15	14	14	11	11	13	12	12	12	10	-	-	-	-	-	-	27	23	23	23	21	20	20	17	15	10	-	-	-	-	-
	Total	12	10	10	10	10	-	-	-	-	-	-	23	21	19	19	19	17	15	14	14	11	11	13	12	12	12	10	-	-	-	-	-	-	27	23	23	23	21	20	20	17	15	10	-	-	-	-	-
Thyroid cancer (C73)	Men	24	22	18	18	18	17	15	14	11	11	11	39	37	31	30	29	28	26	25	20	19	19	36	34	31	30	30	30	30	27	27	26	25	94	90	81	80	79	78	76	69	63	48	36	34	33	30	30
	Women	109	102	93	87	84	83	77	72	69	65	64	231	219	201	186	180	177	162	151	143	137	131	113	108	107	104	104	103	102	97	89	84	80	309	297	289	283	280	275	264	257	236	178	119	125	119	116	114
	Total	133	124	111	105	102	100	92	86	80	76	75	270	256	232	216	209	205	188	176	163	156	150	149	142	138	134	134	133	132	124	116	110	105	403	387	370	363	359	353	340	326	299	226	155	159	152	146	144
[truncated: 16 more columns]

## Sheet: Supp TS2_80-x
Supplementary table S2 Number of patients alive since diagnosis by sex and age for different cancer types
		2011-2012											2011-2014											2015-2016											2015-2019											2017-2018
Types of Tumor - 80≤	Gender	1	2	3	4	5	6	12	24	36	48	60	1	2	3	4	5	6	12	24	36	48	60	1	2	3	4	5	6	12	24	36	48	60	1	2	3	4	5	6	12	24	36	48	60	1	2	3	4
All sites excl. non-melanoma (C00-97)	Men	7159	6199	5257	4833	4573	4359	3557	2644	2084	1659	1357	14126	12276	10457	9609	9078	8670	7109	5341	4246	3403	2755	6648	5866	5064	4726	4483	4233	3504	2614	2089	1680	1356	15960	14074	12100	11268	10664	10146	8353	6291	4825	3099	1880	6260	5493	4719	4385
	Women	10012	8521	7147	6547	6165	5850	4773	3627	2935	2439	2037	19845	17013	14343	13197	12409	11774	9632	7325	5940	4925	4115	9340	8090	6897	6369	5982	5699	4665	3627	2973	2437	2008	22523	19468	16558	15271	14394	13743	11285	8793	6959	4594	2806	8929	7706	6529	6001
	Total	17171	14720	12404	11380	10738	10209	8330	6271	5019	4098	3394	33971	29289	24800	22806	21487	20444	16741	12666	10186	8328	6870	15988	13956	11961	11095	10465	9932	8169	6241	5062	4117	3364	38483	33542	28658	26539	25058	23889	19638	15084	11784	7693	4686	15189	13199	11248	10386
Bladder cancer (C67)	Men	659	602	545	527	504	488	411	322	248	193	156	1274	1166	1071	1023	979	947	797	623	496	399	320	597	553	506	488	478	450	370	269	218	177	150	1435	1320	1202	1158	1131	1081	922	708	560	371	219	588	532	484	467
	Women	362	322	288	272	263	253	213	172	153	126	107	736	648	582	552	531	512	421	341	290	236	201	352	320	292	270	259	249	208	164	132	121	101	819	747	674	632	605	579	480	378	301	220	132	326	299	264	251
	Total	1021	924	833	799	767	741	624	494	401	319	263	2010	1814	1653	1575	1510	1459	1218	964	786	635	521	949	873	798	758	737	699	578	433	350	298	251	2254	2067	1876	1790	1736	1660	1402	1086	861	591	351	914	831	748	718
Breast cancer (C50)	Men	17	16	15	15	15	15	12	10	-	-	-	34	33	31	30	30	30	26	21	15	11	-	16	15	14	13	12	12	10	-	-	-	-	50	46	45	43	42	40	31	26	19	14	-	23	20	20	19
	Women	1971	1797	1686	1636	1597	1573	1419	1146	933	776	645	3848	3565	3337	3234	3154	3092	2804	2290	1887	1558	1291	1858	1740	1636	1586	1536	1501	1351	1107	922	755	634	4556	4276	4030	3920	3818	3733	3378	2809	2253	1446	884	1808	1705	1610	1566
	Total	1988	1813	1701	1651	1612	1588	1431	1156	942	783	650	3882	3598	3368	3264	3184	3122	2830	2311	1902	1569	1299	1874	1755	1650	1599	1548	1513	1361	1115	929	761	639	4606	4322	4075	3963	3860	3773	3409	2835	2272	1460	891	1831	1725	1630	1585
Cancer of brain and CNS (C70-72)	Men	84	64	39	30	23	20	10	-	-	-	-	172	129	74	50	38	34	16	-	-	-	-	74	61	37	31	21	16	-	-	-	-	-	199	156	92	78	56	43	18	-	-	-	-	81	62	38	33
	Women	125	98	69	52	46	38	21	14	12	-	-	275	212	140	109	90	73	44	30	24	20	16	131	104	72	60	45	38	18	12	-	-	-	313	241	151	120	94	82	42	31	24	18	-	124	96	60	46
	Total	209	162	108	82	69	58	31	17	15	11	-	447	341	214	159	128	107	60	37	30	25	21	205	165	109	91	66	54	23	13	-	-	-	512	397	243	198	150	125	60	35	26	20	-	205	158	98	79
Cancer of lip, oral cavity and pharynx (C00-14)	Men	142	132	119	111	105	102	78	61	47	35	30	318	295	267	248	229	221	171	128	102	79	68	155	143	132	121	116	109	92	71	52	40	31	386	357	323	295	280	269	211	156	120	69	41	146	139	122	111
	Women	153	141	129	124	116	112	87	63	46	38	33	316	296	271	259	244	233	188	136	108	88	73	149	141	130	124	117	112	85	65	50	38	28	363	339	313	294	275	260	205	150	116	75	41	150	138	131	122
	Total	295	273	248	235	221	214	165	124	93	73	63	634	591	538	507	473	454	359	264	210	167	141	304	284	262	245	233	221	177	136	102	78	59	749	696	636	589	555	529	416	306	236	144	82	296	277	253	233
Cancer of the corpus uteri (C54)	Women	356	334	316	305	295	284	233	170	138	115	95	699	657	621	605	581	564	474	353	278	236	199	308	295	275	267	262	257	211	170	133	106	90	778	738	685	666	646	632	540	418	318	204	125	315	296	273	264
	Total	356	334	316	305	295	284	233	170	138	115	95	699	657	621	605	581	564	474	353	278	236	199	308	295	275	267	262	257	211	170	133	106	90	778	738	685	666	646	632	540	418	318	204	125	315	296	273	264
Cervical cancer (C53)	Women	124	107	84	77	67	63	43	29	17	14	11	261	235	193	181	166	152	106	66	45	39	29	93	85	76	70	65	60	39	25	18	11	-	262	237	205	193	177	166	118	75	48	26	16	103	91	78	75
	Total	124	107	84	77	67	63	43	29	17	14	11	261	235	193	181	166	152	106	66	45	39	29	93	85	76	70	65	60	39	25	18	11	-	262	237	205	193	177	166	118	75	48	26	16	103	91	78	75
Colorectum cancer (C18-21)	Men	1566	1354	1150	1058	997	948	764	579	443	353	286	2992	2600	2214	2052	1940	1859	1507	1152	903	710	577	1431	1267	1091	1022	976	935	794	599	467	385	314	3424	3059	2667	2494	2380	2278	1893	1457	1084	711	432	1343	1204	1056	988
	Women	2139	1821	1568	1434	1355	1286	1044	782	626	522	448	4154	3568	3082	2847	2694	2564	2102	1564	1263	1045	885	1974	1725	1498	1379	1293	1221	1024	821	681	563	469	4656	4033	3509	3222	3054	2900	2385	1877	1507	1019	656	1806	1549	1335	1222
	Total	3705	3175	2718	2492	2352	2234	1808	1361	1069	875	734	7146	6168	5296	4899	4634	4423	3609	2716	2166	1755	1462	3405	2992	2589	2401	2269	2156	1818	1420	1148	948	783	8080	7092	6176	5716	5434	5178	4278	3334	2591	1730	1088	3149	2753	2391	2210
Gallbladder cancer (C23-24)	Men	93	75	49	43	40	32	22	12	-	-	-	203	153	104	82	76	67	44	23	16	12	10	100	82	57	51	46	39	24	13	10	-	-	225	186	129	116	103	94	56	31	19	10	-	84	68	46	41
	Women	283	228	147	111	95	80	43	17	12	-	-	561	430	277	204	178	156	82	34	24	18	17	230	185	129	106	87	75	45	22	11	-	-	530	422	294	236	197	174	106	61	40	26	11	209	165	116	92
	Total	376	303	196	154	135	112	65	29	20	17	15	764	583	381	286	254	223	126	57	40	30	27	330	267	186	157	133	114	69	35	21	16	10	755	608	423	352	300	268	162	92	59	36	19	293	233	162	133
Hodgkin tumor (C81)	Men	-	-	-	-	-	-	-	-	-	-	-	18	15	13	12	11	10	-	-	-	-	-	-	-	-	-	-	-	-	-	-	-	-	10	-	-	-	-	-	-	-	-	-	-	-	-	-	-
	Women	-	-	-	-	-	-	-	-	-	-	-	20	17	13	12	12	12	-	-	-	-	-	11	10	-	-	-	-	-	-	-	-	-	27	23	18	17	14	13	11	11	-	-	-	10	-	-	-
	Total	14	12	-	-	-	-	-	-	-	-	-	38	32	26	24	23	22	16	15	10	-	-	14	13	11	11	-	-	-	-	-	-	-	37	32	26	25	22	21	17	17	15	10	-	14	11	-	-
Kidney cancer (C64-65)	Men	226	200	173	149	146	136	108	80	65	54	47	409	360	309	271	264	247	206	155	128	105	91	181	152	132	130	125	116	106	83	67	56	42	453	379	321	306	293	277	245	193	150	101	56	197	162	137	128
	Women	250	209	174	152	144	139	117	89	71	65	55	504	428	355	313	301	290	247	194	162	144	121	259	214	174	166	158	155	138	117	97	86	67	596	500	406	386	366	353	308	260	215	147	87	221	184	147	140
	Total	476	409	347	301	290	275	225	169	136	119	102	913	788	664	584	565	537	453	349	290	249	212	440	366	306	296	283	271	244	200	164	142	109	1049	879	727	692	659	630	553	453	365	248	143	418	346	284	268
Larynx cancer (C32)	Men	69	64	62	61	60	56	40	26	20	13	10	142	128	119	115	111	106	84	59	43	29	24	49	48	42	35	35	35	30	19	15	11	10	121	113	105	95	94	88	73	52	40	22	14	47	40	39	38
	Women	16	16	14	13	13	13	-	-	-	-	-	42	40	37	35	33	30	23	15	10	-	-	10	-	-	-	-	-	-	-	-	-	-	24	22	20	19	18	17	16	14	11	-	-	13	12	11	10
	Total	85	80	76	74	73	69	49	34	25	18	15	184	168	156	150	144	136	107	74	53	38	32	59	57	50	43	42	42	36	24	20	16	13	145	135	125	114	112	105	89	66	51	31	19	60	52	50	48
Leukemia (C91-95)	Men	282	224	183	166	160	152	121	88	72	55	43	555	453	362	326	315	300	247	183	143	112	91	287	231	190	177	169	164	143	100	74	61	50	638	535	444	415	391	378	320	228	164	104	67	240	205	168	159
	Women	429	342	277	262	250	242	196	151	125	103	76	814	652	531	497	475	457	375	296	246	207	158	374	309	263	243	233	227	192	141	118	90	75	912	739	617	579	547	534	459	349	269	169	104	366	287	240	229
	Total	711	566	460	428	410	394	317	239	197	158	119	1369	1105	893	823	790	757	622	479	389	319	249	661	540	453	420	402	391	335	241	192	151	125	1550	1274	1061	994	938	912	779	577	433	273	171	606	492	408	388
Liver cancer (C22)	Men	133	92	67	55	45	40	29	13	-	-	-	259	178	118	93	79	72	54	23	13	-	-	124	98	71	61	54	41	26	13	-	-	-	326	242	174	150	131	110	69	31	17	10	-	129	83	58	50
	Women	166	104	56	44	37	34	21	-	-	-	-	301	197	111	83	68	62	34	15	10	-	-	159	106	57	44	40	39	29	15	-	-	-	374	248	146	110	93	90	59	32	23	13	-	148	98	63	45
	Total	299	196	123	99	82	74	50	22	14	-	-	560	375	229	176	147	134	88	38	23	15	12	283	204	128	105	94	80	55	28	16	-	-	700	490	320	260	224	200	128	63	40	23	-	277	181	121	95
Lung cancer (C33-34)	Men	944	715	506	420	365	326	212	98	58	40	29	1847	1407	993	816	711	620	388	197	118	83	61	862	686	489	417	355	302	185	85	57	38	32	2117	1666	1177	997	852	757	472	247	154	83	51	818	636	451	376
	Women	880	675	471	400	351	312	222	130	98	74	57	1753	1334	950	811	712	627	428	246	167	123	95	815	601	445	382	325	295	192	112	77	55	42	2011	1506	1086	919	786	718	472	287	202	119	67	822	629	450	383
	Total	1824	1390	977	820	716	638	434	228	156	114	86	3600	2741	1943	1627	1423	1247	816	443	285	206	156	1677	1287	934	799	680	597	377	197	134	93	74	4128	3172	2263	1916	1638	1475	944	534	356	202	118	1640	1265	901	759
Melanoma of the skin (C43)	Men	199	192	186	183	181	174	151	120	98	80	64	427	411	399	394	387	377	331	262	215	183	150	261	259	252	250	243	241	217	172	136	111	92	654	642	628	624	616	608	547	426	336	215	137	257	248	244	242
	Women	268	260	253	250	242	236	214	180	151	133	111	544	527	517	510	497	491	449	375	322	281	241	260	254	250	250	247	242	222	195	168	143	116	642	631	615	612	605	596	542	461	381	266	165	261	257	249	246
	Total	467	452	439	433	423	410	365	300	249	213	175	971	938	916	904	884	868	780	637	537	464	391	521	513	502	500	490	483	439	367	304	254	208	1296	1273	1243	1236	1221	1204	1089	887	717	481	302	518	505	493	488
Multiple myeloma (C88+C90)	Men	54	43	32	30	29	29	24	19	14	10	-	126	105	88	84	79	77	65	52	42	33	22	64	61	50	47	43	42	34	26	20	15	11	165	153	127	117	109	107	90	73	55	31	17	73	65	57	51
	Women	112	102	86	80	76	75	64	49	38	30	26	238	216	191	174	166	162	138	102	82	64	55	116	106	94	87	86	80	65	53	43	33	25	275	249	222	208	200	190	153	124	93	58	31	107	95	89	83
	Total	166	145	118	110	105	104	88	68	52	40	33	364	321	279	258	245	239	203	154	124	97	77	180	167	144	134	129	122	99	79	63	48	36	440	402	349	325	309	297	243	197	148	89	48	180	160	146	134
Non-Hodgkin lymphoma (C82-86, C96)	Men	140	130	121	112	106	102	88	66	55	44	38	310	284	256	236	223	213	188	144	115	91	70	149	136	129	122	118	116	96	75	63	46	36	394	364	334	308	299	289	249	193	146	89	53	160	147	136	124
	Women	265	246	223	210	192	186	156	128	107	90	74	571	528	479	456	426	412	357	299	243	193	166	260	243	216	204	199	195	166	136	117	95	67	670	622	565	535	519	501	427	360	291	176	97	248	224	203	193
	Total	405	376	344	322	298	288	244	194	162	134	112	881	812	735	692	649	625	545	443	358	284	236	409	379	345	326	317	311	262	211	180	141	103	1064	986	899	843	818	790	676	553	437	265	150	408	371	339	317
Oesophagus cancer (C15)	Men	68	60	48	41	37	34	23	-	-	-	-	117	103	83	69	63	52	31	14	10	-	-	50	37	31	25	25	24	-	-	-	-	-	139	112	91	77	70	60	26	-	-	-	-	57	48	40	35
	Women	48	34	21	18	14	11	-	-	-	-	-	93	75	50	46	37	31	13	-	-	-	-	34	26	18	17	16	13	-	-	-	-	-	89	71	50	43	42	36	20	10	-	-	-	39	35	25	21
	Total	116	94	69	59	51	45	29	12	10	-	-	210	178	133	115	100	83	44	19	15	10	-	84	63	49	42	41	37	12	-	-	-	-	228	183	141	120	112	96	46	19	14	-	-	96	83	65	56
Other	Men	350	305	277	265	259	252	218	178	153	127	104	749	661	595	570	554	541	466	373	324	280	225	339	304	276	266	259	249	217	177	151	121	101	844	754	676	649	623	604	526	433	351	233	145	337	296	264	253
	Women	726	624	523	484	462	444	371	299	254	208	174	1436	1238	1036	973	931	891	739	590	493	418	351	648	561	493	462	447	425	351	285	240	204	182	1541	1348	1155	1083	1050	1006	826	658	542	386	244	624	547	458	427
	Total	1076	929	800	749	721	696	589	477	407	335	278	2185	1899	1631	1543	1485	1432	1205	963	817	698	576	987	865	769	728	706	674	568	462	391	325	283	2385	2102	1831	1732	1673	1610	1352	1091	893	619	389	961	843	722	680
Ovarian cancer (C56)	Women	241	181	126	113	108	95	67	54	42	35	31	513	390	284	252	227	209	145	104	81	65	58	227	182	131	114	98	92	61	33	28	21	17	600	461	336	295	266	250	181	110	84	53	26	250	190	132	114
	Total	241	181	126	113	108	95	67	54	42	35	31	513	390	284	252	227	209	145	104	81	65	58	227	182	131	114	98	92	61	33	28	21	17	600	461	336	295	266	250	181	110	84	53	26	250	190	132	114
Pancreas cancer (C25)	Men	246	192	117	83	70	64	29	17	14	12	11	499	390	255	193	154	140	62	34	25	20	16	248	192	137	106	89	69	39	19	13	-	-	623	483	322	255	210	172	95	47	27	16	11	250	197	122	96
	Women	539	429	279	220	182	144	74	34	25	19	15	1089	865	582	460	369	300	155	64	51	40	30	578	452	297	231	194	176	90	41	33	29	21	1387	1099	743	563	469	414	206	94	62	49	27	543	440	307	226
	Total	785	621	396	303	252	208	103	51	39	31	26	1588	1255	837	653	523	440	217	98	76	60	46	826	644	434	337	283	245	129	60	46	38	29	2010	1582	1065	818	679	586	301	141	89	65	38	793	637	429	322
Prostate cancer (C61)	Men	1429	1360	1281	1242	1219	1194	1081	857	702	572	476	2833	2701	2561	2489	2440	2398	2170	1738	1427	1161	947	1295	1224	1169	1142	1124	1098	998	811	679	549	439	2927	2781	2657	2591	2541	2489	2251	1820	1465	949	587	1113	1070	1017	991
	Total	1429	1360	1281	1242	1219	1194	1081	857	702	572	476	2833	2701	2561	2489	2440	2398	2170	1738	1427	1161	947	1295	1224	1169	1142	1124	1098	998	811	679	549	439	2927	2781	2657	2591	2541	2489	2251	1820	1465	949	587	1113	1070	1017	991
Stomach cancer (C16)	Men	432	357	271	228	198	182	123	74	50	34	27	809	678	525	439	379	343	231	133	90	64	49	344	298	240	204	178	159	101	63	46	37	26	786	680	544	461	406	367	233	135	91	55	29	295	252	203	168
	Women	507	414	327	265	236	208	136	85	60	52	46	993	830	652	540	476	415	270	172	121	105	90	447	387	303	262	234	207	140	85	64	46	38	1000	840	651	557	492	439	300	184	130	82	55	400	332	256	216
	Total	939	771	598	493	434	390	259	159	110	86	73	1802	1508	1177	979	855	758	501	305	211	169	139	791	685	543	466	412	366	241	148	110	83	64	1786	1520	1195	1018	898	806	533	319	221	137	84	695	584	459	384
Testicular cancer (C62)	Men	-	-	-	-	-	-	-	-	-	-	-	16	13	11	-	-	-	-	-	-	-	-	-	-	-	-	-	-	-	-	-	-	-	20	16	13	11	11	11	-	-	-	-	-	10	-	-	-
	Total	-	-	-	-	-	-	-	-	-	-	-	16	13	11	-	-	-	-	-	-	-	-	-	-	-	-	-	-	-	-	-	-	-	20	16	13	11	11	11	-	-	-	-	-	10	-	-	-
Thyroid cancer (C73)	Men	11	-	-	-	-	-	-	-	-	-	-	17	13	-	-	-	-	-	-	-	-	-	12	11	11	10	-	-	-	-	-	-	-	24	21	21	20	18	16	12	10	-	-	-	-	-	-	-
	Women	45	32	26	21	20	18	15	13	12	-	-	84	65	52	44	41	39	31	27	24	20	18	47	35	32	29	29	28	22	16	12	11	-	98	76	67	62	61	60	51	40	32	21	11	36	30	27	25
	Total	56	40	31	25	24	22	19	16	15	12	10	101	78	61	52	49	47	39	33	29	25	23	59	46	43	39	38	36	29	21	16	13	-	122	97	88	82	79	76	63	50	40	25	12	44	36	33	31
[truncated: 16 more columns]

[truncated: 10 more sheets: Supp TS3_Total, Supp TS3_0-18, Supp TS3_19-29, Supp TS3_30-39, Supp TS3_40-49, Supp TS3_50-59, Supp TS3_60-69, Supp TS3_70-79, Supp TS3_80-x, Supp TS4]
